# Supplementary material for: Accelerated development in Johnsongrass seedlings (Sorghum halepense) suppresses the growth of native grasses through size-asymmetric competition
Source: PLoS One. 2017 May 3;12(5):e0176042. doi: 10.1371/journal.pone.0176042 (PMC5415093; doi:10.1371/journal.pone.0176042)
Supplement: S1 File — The first 8 columns contain treatment information. ‘Harvest Date’ indicates the month in which the harvest was conducted, ‘ID’ is a unique plant identifier, ‘Species’ refers to the species for which biomass values are shown. ‘Species B’ refers to the species combination, ‘Big’, ‘John’, ‘Little’ and ‘Switch’ refer to big bluestem, Johnsongrass, little bluestem and switchgrass, respectively, grown alone. Combinations of these species identifiers refer to the respective species grown together, where the first species name identifies the species for which the data are shown. For example, ‘JohnBig’ and ‘BigJohn’ refer to the same treatment in which a big bluestem target plant is grown with a Johnsongrass neighbor, but the first ‘Species B’ value indicates that Johnsongrass data are shown, the second ‘Species B’ value indicates that big bluestem data are shown. ‘Nitro’ refers to the fertilizer treatment, ‘Focal Spc.’ indicates whether the data are shown for the focal plant (‘Yes’) or the neighbor (‘No’), ‘Combo Pot’ indicates whether the treatment involves one plant grown alone (‘No’) or two plants grown together (‘Yes’). All biomass values are shown in grams. ‘Root Wt.’ is the root weight for plants grown alone, ‘Combo Root Wt.’ is the combined root weight for two plants grown together, ‘Rhizone Wt.’ is the weight of rhizome biomass, ‘Leaf (s) Wt.’ is the weight of senesced leaves, ‘Leaf (g) Wt.’ is the weight of green leaves, ‘Reprod. Wt.’ is the weight of flowers and seeds, ‘Old Stem Wt.’, ‘Old Leaf Wt.’ and ‘Old Reprod. Wt.’ are the weights of the respective biomass components that had died off in the course of the drought and ‘Total Old’ is the sum of these components. ‘Total Above Ground’ is the sum of live and old leaf, stem, rhizome and reproductive biomass, ‘Total Wt’ is the sum of all biomass components. (XLSX) [file pone.0176042.s003.xlsx]

## Sheet: Sheet1
Harvest Date	ID	Block	Species	SpeciesB	Nitro	Focal Spc.	Combo Pot	Root Wt.	Combo Root Wt.	Rhizome Wt.	Stem Wt.	Leaf (s) Wt.	Leaf (g) Wt.	Reprod. Wt.	Old Stem Wt.	Old Leaf Wt.	Old Reprod. Wt.	Total Old	Total Above Ground Wt.	Total Wt.
August	1018B	One	Big	Big	Low	Yes	No	0.7807			0.9009	0.008	0					0	0.9089	1.6896
August	1025B	One	Big	Big	High	Yes	No	1.6001			1.387	0.0826	0					0	1.4696	3.0697
August	2017B	Two	Big	Big	Low	Yes	No	1.6979			1.1173		1.482					0	2.5993	4.2972
August	2044B	Two	Big	Big	High	Yes	No	1.2459			1.5888	0.0152	0.6592					0	2.2632	3.5091
August	3023B	Three	Big	Big	High	Yes	No	1.7695			1.1101	0.0226	0.125542					0	1.25824	3.02774
August	3042B	Three	Big	Big	Low	Yes	No				0.55	0.0208	0.106244					0	0.677044
August	4046B	Four	Big	Big	High	Yes	No	1.7398			0.7292	0.0504	0.154052					0	0.933652	2.67345
August	4086B	Four	Big	Big	Low	Yes	No				0.5316	0.0282	0					0	0.5598
August	1070J	One	John	John	High	Yes	No	4.2743		1.9865	6.0461	0.5287	0	1.1364				0	9.6977	13.972
August	1096J	One	John	John	Low	Yes	No	1.9154		1.3814	6.2328	0.5489	0	0.352				0	8.5151	10.4305
August	2003J	Two	John	John	Low	Yes	No	2.7026		0.9667	5.2495		0.9056	0.7337				0	7.8555	10.5581
August	2080J	Two	John	John	High	Yes	No	4.0828		2.1208	6.4547	0.7316	0					0	9.3071	13.3899
August	3028J	Three	John	John	High	Yes	No	2.85503		1.36	6.5363	2.0123	0.138738	0.96996				0	11.0173	13.8723
August	3066J	Three	John	John	Low	Yes	No	3.9024		0.7539	5.6887	1.8421	0.352682					0	8.63738	12.5398
August	4010J	Four	John	John	Low	Yes	No	2.438		0.0978	4.0475	1.6749	0.179128					0	5.99933	8.43741
August	4052J	Four	John	John	High	Yes	No	2.6649		0.0359	6.5223	2.3294	0.1697	1.2871				0	10.3444	13.0093
August	1091L	One	Little	Little	Low	Yes	No	0.3042
August	1092L	One	Little	Little	High	Yes	No	0.9481			1.0554	0.0035	0					0	1.0589	2.007
August	2036L	Two	Little	Little	Low	Yes	No	0.4937			0.6133		0					0	0.6133	1.107
August	2096L	Two	Little	Little	High	Yes	No	0.2837			0.005		0					0	0.005	0.2887
August	3019L	Three	Little	Little	Low	Yes	No	0.784			0.6557	0.0105	0.0720455					0	0.738245	1.52225
August	3098L	Three	Little	Little	High	Yes	No	1.402			1.3935	0.0252	0.0775756					0	1.49628	2.89828
August	4016L	Four	Little	Little	High	Yes	No	1.1073			0.9998	0.0283	0.104592					0	1.13269	2.24004
August	4028L	Four	Little	Little	Low	Yes	No	0.6217			0.5423	0.0723	0.0510963					0	0.665696	1.2874
August	1019S	One	Switch	Switch	High	Yes	No	1.6548			2.0012	0.0109	0	0.0105				0	2.0226	3.6774
August	2029S	Two	Switch	Switch	Low	Yes	No	1.0484			1.1033	0.0071	0	0.0139				0	1.1243	2.1727
August	2098S	Two	Switch	Switch	High	Yes	No	0.7864			1.2822		0.0704683	0.0624				0	1.41507	2.20147
August	3012S	Three	Switch	Switch	Low	Yes	No	0.3569			0.4531		0.0637604					0	0.51686	0.87376
August	3070S	Three	Switch	Switch	High	Yes	No	1.3722		0.0781	1.7042	0.0748	0.0876911	0.1602				0	2.10499	3.47719
August	4004S	Four	Switch	Switch	Low	Yes	No	0.9525			1.2904	0.0098	0.0792143					0	1.37941	2.33192
August	4019S	Four	Switch	Switch	Low	Yes	No	0.1839			0.2051	0.0065	0.0547888					0	0.266389	0.450334
August	4026S	Four	Switch	Switch	High	Yes	No	0.0993			0.1489	0.0049	0.0714946					0	0.225295	0.324595
December	1050B	One	Big	Big	High	Yes	No
December	1086B	One	Big	Big	Low	Yes	No	4.4349			0.7257	0.2878	0.6625					0	1.4231	5.858
December	2021B	Two	Big	Big	High	Yes	No	12.4471			3.0285	2.5232	1.8678					0	7.0582	19.5053
December	2049B	Two	Big	Big	Low	Yes	No	14.8455			2.9833	1.9226	1.75					0	6.468	21.3135
December	3007B	Three	Big	Big	Low	Yes	No	9.2607			2.5151	2.8056	0.73					0	5.8759	15.1366
December	3062B	Three	Big	Big	High	Yes	No	17.5158			3.2388	3.4673	1.3435					0	7.9679	25.4837
December	4071B	Four	Big	Big	High	Yes	No	14.4887			3.1874	4.0427	0.2752	0.1742				0	7.5895	22.0782
December	4074B	Four	Big	Big	Low	Yes	No	12.7455			1.6763	0.8973	2.273					0	4.6887	17.4342
December	1001J	One	John	John	Low	Yes	No	5.6916		7.1799	3.4159	1.2592	1.1832	0.5721	2.1378	1.2686	0.3228	3.7292	17.0577	22.7493
December	1052J	One	John	John	High	Yes	No	7.5734		6.6881	5.442	1.2881	2.9074	0.5574	8.1369	3.4433		11.5802	28.2753	35.8487
December	1088J	One	John	John	High	Yes	No	4.1435		3.2904	2.9587	0.5372	1.605	0.5443	6.2614	3.1975	0.7881	10.247	19.0801	23.2236
December	2085J	Two	John	John	Low	Yes	No	3.599		4.0248	3.6995	0.5562	1.8874	0.4872	4.9088	2.6008		7.5096	17.7782	21.3772
December	3006J	Three	John	John	Low	Yes	No	2.9105		2.4148	2.6178	0.8217	1.3053	0.3553	3.384	2.9042		6.2882	13.458	16.3685
December	3054J	Three	John	John	Low	Yes	No	2.0435		0.071	0.9628	0.0554	0.9803		4.0446	3.0173		7.0619	8.9093	10.9528
December	3068J	Three	John	John	High	Yes	No	2.8985		0.9223	1.6954	0.2618	1.7498	0.1109	8.2105	2.2373		10.4478	14.9358	17.8343
December	4070J	Four	John	John	High	Yes	No	2.9558		2.0826	0.8581	0.0562	0.8596	0.2368	5.5099	3.9754		9.4853	13.4606	16.4164
December	1004L	One	Little	Little	Low	Yes	No	6.1792			3.956	0.6873	1.3788	0.2918				0	6.2254	12.4046
December	1006L	One	Little	Little	High	Yes	No	6.9039			3.6885	0.9647	2.8377					0	7.3159	14.2198
December	2001L	Two	Little	Little	High	Yes	No	10.424			7.4555	1.9595	3.5347					0	12.8239	23.2479
December	2051L	Two	Little	Little	Low	Yes	No				3.5315	0.8271	3.1782					0	7.3596
December	3067L	Three	Little	Little	Low	Yes	No	6.8722			3.4906	1.1449	2.6244					0	7.1318	14.004
December	3101L	Three	Little	Little	High	Yes	No	11.1859			5.7739	1.0556	4.4587					0	11.0057	22.1916
December	4037L	Four	Little	Little	Low	Yes	No	2.9997			2.9811	0.8602	1.1987					0	4.9338	7.9335
December	4087L	Four	Little	Little	High	Yes	No	12.5027			8.19	0.7602	3.0365	1.1027				0	12.856	25.3587
December	1056S	One	Switch	Switch	Low	Yes	No
December	2004S	Two	Switch	Switch	High	Yes	No	7.4064		2.8461	3.9215	1.4728	0.6576	0.0223				0	8.7296	16.136
December	2020S	Two	Switch	Switch	High	Yes	No	8.4526			1.4873	0.7215	1.9074					0	3.8781	12.3307
December	2070S	Two	Switch	Switch	High	Yes	No	10.7211		0.0846	2.4944	1.347	0.0332	0.0063				0	3.9323	14.6534
December	2101S	Two	Switch	Switch	Low	Yes	No	11.1004		0.1599	1.9702	1.1921	0.0241	0.0036				0	3.3258	14.4262
December	3085S	Three	Switch	Switch	High	Yes	No	15.4558			3.3688	0.7756	1.4595	0.0155				0	5.4212	20.877
December	3094S	Three	Switch	Switch	Low	Yes	No	10.1718			2.6006	1.2456	0.4086	0.0178				0	4.1353	14.3071
December	4094S	Four	Switch	Switch	Low	Yes	No	0.4826		0.0094	0.0775	0.0565	0.01					0	0.1434	0.626
July	1003B	One	Big	Big	High	Yes	No	0.3609			0.3012		0.2479					0	0.5491	0.91
July	1062B	One	Big	Big	Low	Yes	No	0.1869			0.1188		0.1362					0	0.255	0.4419
July	2062B	Two	Big	Big	High	Yes	No	0.2049			0.216		0.3203					0	0.5363	0.7412
July	2066B	Two	Big	Big	Low	Yes	No	0.2806			0.1265		0.2549					0	0.3814	0.662
July	3003B	Three	Big	Big	Low	Yes	No	0.2862			0.1832		0.2808					0	0.464	0.7502
July	3018B	Three	Big	Big	High	Yes	No	0.23			0.1938		0.2229					0	0.4167	0.6467
July	4015B	Four	Big	Big	High	Yes	No	0.2558			0.1749		0.2535					0	0.4284	0.6842
July	4055B	Four	Big	Big	Low	Yes	No	0.2399			0.1205		0.2163					0	0.3368	0.5767
July	1034J	One	John	John	High	Yes	No	1.9216		0.4397	4.2673	0.2164	2.9025					0	7.4342	9.3558
July	1054J	One	John	John	Low	Yes	No	2.3415		0.8396	3.4299	0.2123	2.3911					0	6.3743	8.7158
July	2055J	Two	John	John	Low	Yes	No	1.6849		0.046	3.2763	0.0154	2.2425					0	5.1969	6.8818
July	2058J	Two	John	John	High	Yes	No	1.8517		0.1317	1.9806		2.184					0	3.9628	5.8145
July	3004J	Three	John	John	High	Yes	No	2.5932			6.8577	0.1237	3.7662					0	10.3099	12.9031
July	3048J	Three	John	John	Low	Yes	No	2.0945		0.6055	2.3154	0.0488	1.7809					0	4.4283	6.5228
July	4029J	Four	John	John	High	Yes	No	3.0657		0.9966	3.1106	0.0238	2.7704					0	6.417	9.4827
July	4077J	Four	John	John	Low	Yes	No	2.2189		0.914	2.2795	0.0574	1.6092					0	4.5591	6.778
July	1013L	One	Little	Little	High	Yes	No
July	1079L	One	Little	Little	Low	Yes	No	0.084			0.077		0.0949					0	0.1719	0.2559
July	2009L	Two	Little	Little	Low	Yes	No	0.0256			0.034		0.028					0	0.062	0.0876
July	2067L	Two	Little	Little	High	Yes	No	0.0828			0.1294		0.1562					0	0.2856	0.3684
July	3032L	Three	Little	Little	Low	Yes	No	0.1721			0.0522	0.004	0.1226					0	0.1788	0.3509
July	3091L	Three	Little	Little	High	Yes	No	0.0982			0.1309		0.199					0	0.3299	0.4281
July	4009L	Four	Little	Little	High	Yes	No	0.0389			0.0371		0.0455					0	0.0826	0.1215
July	4012L	Four	Little	Little	Low	Yes	No	0.1115			0.1443		0.1782					0	0.3225	0.434
July	1028S	One	Switch	Switch	Low	Yes	No	0.2369			0.2297		0.301					0	0.5307	0.7676
July	1033S	One	Switch	Switch	High	Yes	No	0.0892			0.1496		0.1821					0	0.3317	0.4209
July	1094S	One	Switch	Switch	High	Yes	No	0.0822			0.2022		0.229					0	0.4312	0.5134
July	2065S	Two	Switch	Switch	High	Yes	No	0.0133			0.0272		0.043					0	0.0702	0.0835
July	2095S	Two	Switch	Switch	Low	Yes	No	0.0198			0.0175		0.0271					0	0.0446	0.0644
July	3056S	Three	Switch	Switch	Low	Yes	No	0.0514		0.0056	0.05533		0.0754					0	0.13633	0.18773
July	4073S	Four	Switch	Switch	High	Yes	No	0.1263			0.1851		0.2787					0	0.4638	0.5901
October	1015B	One	Big	Big	Low	Yes	No	7.3704			1.2769	0.7006	1.9115					0	3.6066	10.977
October	1045B	One	Big	Big	High	Yes	No	11.1524			3.6097	1.6441	2.9036					0	7.4699	18.6223
October	2043B	Two	Big	Big	Low	Yes	No	5.82			2.8875	1.1535	1.7894	0.2007				0	5.8077	11.6277
October	2052B	Two	Big	Big	High	Yes	No	11.3146			3.9611	1.1848	3.8922					0	8.7175	20.0321
October	3021B	Three	Big	Big	High	Yes	No	9.7989			3.3312	1.0228	3.8776					0	7.6272	17.4261
October	3078B	Three	Big	Big	Low	Yes	No	6.8177			1.7181	0.5075	2.0022					0	3.7088	10.5265
October	4063B	Four	Big	Big	High	Yes	No	9.9589			3.3689	0.4789	3.356					0	6.9087	16.8676
October	4078B	Four	Big	Big	Low	Yes	No	5.2458			0.9597	0.2309	1.2768					0	2.3349	7.5807
October	1007J	One	John	John	High	Yes	No	4.0843		0.3999	1.9492	0.5713	1.912		7.4998	2.3061	1.0749	10.8808	15.4241	19.5084
October	1031J	One	John	John	Low	Yes	No	4.0192		1.0875	2.2525		2.3162		4.9971	2.2852	0.8824	8.1647	13.3931	17.4123
October	1090J	One	John	John	High	Yes	No	4.1403		0.9719	1.6056		1.7086		7.8333	3.4089	0.2306	11.4728	15.5277	19.668
October	2031J	Two	John	John	High	Yes	No	2.8519		2.2688	0.9021	0.1129	1.319		4.3161	2.1663	1.2527	7.7351	12.1661	15.018
October	2060J	Two	John	John	High	Yes	No	4.2606		1.3126	1.074	0.0424	1.5797		5.4267	4.0473		9.474	13.111	17.3716
October	2083J	Two	John	John	Low	Yes	No	4.1067			1.4976	0.1391	1.8224		5.3305	3.466		8.7965	12.1245	16.2312
October	3102J	Three	John	John	Low	Yes	No	2.0725		1.4598	0.5267	0.0638	0.4911		4.2542	2.0995	0.6362	6.9899	9.0402	11.1127
October	4069J	Four	John	John	Low	Yes	No	3.1549		0.4472	2.3257	0.1102	1.6111		2.7402	2.2788		5.019	9.2425	12.3974
October	1083L	One	Little	Little	Low	Yes	No	4.4806			2.8006	0.1545	2.1549					0	4.9547	9.4353
October	1100L	One	Little	Little	High	Yes	No	6.6232			6.3055	0.5876	4.8487					0	11.5015	18.1247
October	2008L	Two	Little	Little	Low	Yes	No	2.2932			1.1465	0.0116	0.5029	0.034				0	1.5431	3.8363
October	2038L	Two	Little	Little	Low	Yes	No	3.6029		1.3445	2.7999	0.2135	2.3133					0	6.5002	10.1031
October	2071L	Two	Little	Little	High	Yes	No	8.0977			4.6895	0.5446	5.1762					0	10.1104	18.2081
October	3008L	Three	Little	Little	Low	Yes	No	4.073			2.4922	0.1109	2.5528					0	4.9353	9.0083
October	3096L	Three	Little	Little	High	Yes	No	5.0669			3.5543	0.3752	3.3929					0	7.0817	12.1486
October	4030L	Four	Little	Little	High	Yes	No	4.639			4.1783	0.3659	3.6074					0	7.9561	12.5951
October	4035L	Four	Little	Little	Low	Yes	No	3.1976			2.744	0.3081	2.7202					0	5.6258	8.8234
October	1041S	One	Switch	Switch	High	Yes	No	2.0361			1.0712	0.1581	0.4566	0.0209				0	1.4127	3.4488
October	2046S	Two	Switch	Switch	Low	Yes	No	6.5482			3.3726	0.3009	1.7267	0.0088				0	5.0442	11.5924
October	2053S	Two	Switch	Switch	High	Yes	No	6.231		0.6045	4.7879	0.9907	0.8007	0.3594				0	7.3365	13.5675
October	2100S	Two	Switch	Switch	Low	Yes	No	5.194			2.1974	0.0398	1.3261					0	3.3342	8.5282
October	3030S	Three	Switch	Switch	High	Yes	No	9.9228			2.7372	0.2701	1.7145	0.004				0	4.4152	14.338
October	4075S	Four	Switch	Switch	High	Yes	No	5.9858		0.1514	4.3739	1.6342	1.0285	0.1357				0	7.2046	13.1904
October	4096S	Four	Switch	Switch	Low	Yes	No	1.2489			0.4798	0.0308	0.3719					0	0.7404	1.9893
September	1040B	One	Big	Big	Low	Yes	No	2.4237			2.2145	0.813	1.081	0.2617				0	4.2211	6.6448
September	1042B	One	Big	Big	Low	Yes	No	4.777			2.0214	0.329	2.2867					0	4.3225	9.0995
September	2013B	Two	Big	Big	Low	Yes	No	4.3674			1.7279	0.2722	1.4023					0	3.0596	7.427
September	2030B	Two	Big	Big	High	Yes	No	5.9158			2.1733	1.1908	1.6673					0	4.8292	10.745
September	3049B	Three	Big	Big	High	Yes	No				1.5672	0.2542	1.5785					0	3.2245
September	3063B	Three	Big	Big	Low	Yes	No	4.4815			1.4545	0.8251	1.3016					0	3.5812	8.0627
September	4054B	Four	Big	Big	High	Yes	No	3.9382			1.7369	0.617	1.698					0	3.6957	7.6339
September	4080B	Four	Big	Big	Low	Yes	No	3.8069			1.6344	0.5402	1.5618					0	3.5174	7.3243
September	1074J	One	John	John	High	Yes	No	3.4095		0.7824	8.5462	3.2438	0	1.0853				0	13.6577	17.0672
September	1093J	One	John	John	Low	Yes	No	1.4459			2.1919	0.6399	1.1787					0	3.8111	5.257
September	2039J	Two	John	John	Low	Yes	No	3.6795		1.6686	6.1749	3.4024	0					0	11.2459	14.9254
September	2099J	Two	John	John	High	Yes	No	4.0258		3.1828	5.8444	3.7527	0					0	12.7799	16.8057
September	3037J	Three	John	John	High	Yes	No	3.6979		2.7889	4.0565	3.2945	0					0	10.1399	13.8378
September	3080J	Three	John	John	Low	Yes	No	2.3291		1.3505	3.8712	13.369	0					0	18.5907	20.9198
September	4025J	Four	John	John	Low	Yes	No	2.2168		0.8359	2.7667	1.7387	0	0.4448				0	5.7861	8.0029
September	4064J	Four	John	John	High	Yes	No	2.4711		1.1864	3.8992	2.1811	0	0.9193				0	8.186	10.6571
September	1068L	One	Little	Little	Low	Yes	No	1.8452			1.6731	0.1898	1.6103					0	3.2453	5.0905
September	1075L	One	Little	Little	High	Yes	No	3.7664			3.0884	0.5478	2.3883	0.0261				0	5.7539	9.5203
September	2035L	Two	Little	Little	Low	Yes	No	2.7585			2.3232	0.3666	1.6821					0	4.2351	6.9936
September	2090L	Two	Little	Little	High	Yes	No	2.2723			2.4429	0.2399	2.0102					0	4.6179	6.8902
September	3011L	Three	Little	Little	High	Yes	No	3.8956			1.9778	0.4849	1.6942					0	3.9662	7.8618
September	3035L	Three	Little	Little	Low	Yes	No	2.2378			1.4862	0.241	1.1591					0	2.6867	4.9245
September	4017L	Four	Little	Little	High	Yes	No	3.2637			3.1318	1.0229	1.6111					0	5.569	8.8327
September	4024L	Four	Little	Little	Low	Yes	No	1.4949			1.2543	0.2711	1.1974					0	2.5392	4.0341
September	1036S	One	Switch	Switch	Low	Yes	No	0.6881			0.5666	0.048	0.2051					0	0.8197	1.5078
September	1069S	One	Switch	Switch	High	Yes	No	4.7197			3.693	0.0832	1.4341	0.1465				0	5.2014	9.9211
September	2027S	Two	Switch	Switch	High	Yes	No	3.3169		0.4345	3.0916	0.2266	1.0066	0.0678				0	4.6273	7.9442
September	3034S	Three	Switch	Switch	High	Yes	No	3.3722			2.2686	0.6847	1.2257					0	3.9704	7.3426
September	3047S	Three	Switch	Switch	Low	Yes	No	4.3208		0.0435	2.8057	0.6813	0.7856	0.2342				0	4.3045	8.6253
September	3052S	Three	Switch	Switch	Low	Yes	No	0.9538		0.0095	1.3765	0.0129	0.9393					0	2.2164	3.1702
September	3061S	Three	Switch	Switch	Low	Yes	No	0.8808			1.5173	0.0264	0.7368	0.0084				0	2.0809	2.9617
September	4038S	Four	Switch	Switch	High	Yes	No	2.9937			2.3908	0.6694	1.3626					0	4.3217	7.3154
August	1051B	One	Big	BigJohn	Low	Yes	Yes		1.684		0.014		0					0	0.014	1.698
August	1066B	One	Big	BigJohn	High	Yes	Yes		4.031		0.0392		0					0	0.0392	4.0702
August	2010B	Two	Big	BigJohn	Low	Yes	Yes		3.4826		0.0509		0					0	0.0509	3.5335
August	2077B	Two	Big	BigJohn	High	Yes	Yes					0.0181	0					0	0.0181
August	3015B	Three	Big	BigJohn	Low	Yes	Yes		2.8912		0.0188	0.0052	0					0	0.024	2.9152
August	3050B	Three	Big	BigJohn	High	Yes	Yes				0.0172	0.0259	0					0	0.0431
August	4021B	Four	Big	BigJohn	High	Yes	Yes		4.0859		0.031	0.0153	0					0	0.0463	4.1322
August	4062B	Four	Big	BigJohn	Low	Yes	Yes		2.5471			0.0072	0					0	0.0072	2.5543
August	1017J	One	John	JohnSwitch	Low	No	Yes			0.5736	6.4867	1.2438	0	0.6282				0	8.9323
August	1020J	One	John	JohnSwitch	High	No	Yes			1.994	6.5722	2.3035	0	1.2182				0	12.0879
August	1037J	One	John	JohnLittle	High	No	Yes			3.1693	6.2208		0	1.3608				0	10.7509
August	1049J	One	John	JohnSwitch	Low	No	Yes			1.1567	4.4684	0.859	0	0.4119				0	6.896
August	1051J	One	John	JohnBig	Low	No	Yes			2.1401	3.482	0.2695	0	0.6672				0	6.5588
August	1066J	One	John	JohnBig	High	No	Yes			3.2933	5.3304	0.4976	0					0	9.1213
August	1081J2	One	John	JohnJohn	High	No	Yes			0.5337	5.2249		0					0	5.7586
August	1085J	One	John	JohnLittle	Low	No	Yes			1.1668	5.978	0.8703	0	0.838				0	8.8531
August	1098J2	One	John	JohnJohn	Low	No	Yes			0.2342	1.6263	0.1568	0					0	2.0173
August	2010J	Two	John	JohnBig	Low	No	Yes			1.0749	4.0401	0.4125	0	0.1147				0	5.6422
August	2023J	Two	John	JohnLittle	High	No	Yes			0.9296	6.3692	2.141	0	0.8379				0	10.2777
August	2048J2	Two	John	JohnJohn	High	No	Yes			2.0141	2.1043	0.8499	0	0.1452				0	5.1135
August	2077J	Two	John	JohnBig	High	No	Yes			1.5082	4.7411	0.9473	0	0.4883				0	7.6849
August	2081J	Two	John	JohnLittle	Low	No	Yes			1.4542	2.6907	0.0226	0	0.5124				0	4.6799
August	2087J2	Two	John	JohnJohn	Low	No	Yes			0.0503	1.6598	0.088	0					0	1.7981
August	2102J	Two	John	JohnSwitch	Low	No	Yes			1.6172	4.2215	1.1776	0					0	7.0163
August	3013J	Three	John	JohnLittle	Low	No	Yes			0.5116	4.6156		0	0.4042				0	5.5314
August	3015J	Three	John	JohnBig	Low	No	Yes			1.4073	4.6362	1.5147	0	0.5705				0	8.1287
August	3025J	Three	John	JohnSwitch	High	No	Yes			0.9903	5.4808	1.2412	0	0.7426				0	8.4549
August	3040J	Three	John	JohnSwitch	Low	No	Yes			2.2767	2.4437	0.2053	0					0	4.9257
August	3050J	Three	John	JohnBig	High	No	Yes			1.4962	5.3757		0	1.137				0	8.0089
August	3076J2	Three	John	JohnJohn	High	No	Yes			0.3173	1.3038	0.5949	0					0	2.216
August	3079J	Three	John	JohnLittle	High	No	Yes			3.0219	6.4462	2.6504	0	0.5872				0	12.7057
August	3083J	Three	John	JohnSwitch	High	No	Yes			1.7027	5.6392	2.2212	0	1.5231				0	11.0862
August	3093J2	Three	John	JohnJohn	Low	No	Yes			0.0845	3.1722	0.899	0					0	4.1557
August	4021J	Four	John	JohnBig	High	No	Yes			0.6752	8.6398		0	0.4154				0	9.7304
August	4049J2	Four	John	JohnJohn	High	No	Yes			0.634	1.7662	1.0062	0	0.6737				0	4.0801
August	4053J2	Four	John	JohnJohn	Low	No	Yes			1.1788	1.9593		0					0	3.1381
August	4056J	Four	John	JohnSwitch	High	No	Yes			1.1272	3.7185		0					0	4.8457
August	4062J	Four	John	JohnBig	Low	No	Yes			1.4782	2.7652		0					0	4.2434
August	4088J	Four	John	JohnLittle	Low	No	Yes			1.3557	5.0639	2.2557	0.162647					0	8.83795
August	1081J1	One	John	JohnJohn	High	Yes	Yes		4.631	2.6115	2.412		0					0	5.0235	9.6545
August	1098J1	One	John	JohnJohn	Low	Yes	Yes		2.0282	0.9757	2.9625		0	0.3367				0	4.2749	6.3031
August	2048J1	Two	John	JohnJohn	High	Yes	Yes		3.7586		5.6771		0	0.9822				0	6.6593	10.4179
August	2087J1	Two	John	JohnJohn	Low	Yes	Yes		2.7491	1.4146	1.7896	0.0985	0					0	3.3027	6.0518
August	3076J1	Three	John	JohnJohn	High	Yes	Yes		3.4649	0.7891	3.9658	1.6296	0					0	6.3845	9.8494
August	3093J1	Three	John	JohnJohn	Low	Yes	Yes		0.0589	1.024	1.7469		0					0	2.7709	2.8298
August	4049J1	Four	John	JohnJohn	High	Yes	Yes		3.7783	0.4577	1.4341	1.4928	0					0	3.3846	7.1629
August	4053J1	Four	John	JohnJohn	Low	Yes	Yes		3.5167	0.6376	1.1349		0					0	1.7725	5.2892
August	1037L	One	Little	LittleJohn	High	Yes	Yes		3.3941		0.0113		0					0	0.0113	3.4054
August	1085L	One	Little	LittleJohn	Low	Yes	Yes		2.7137		0.0093	0.0015	0					0	0.0108	2.7245
August	2023L	Two	Little	LittleJohn	High	Yes	Yes		3.0408		0.0114	0.0072	0					0	0.0186	3.0594
August	2081L	Two	Little	LittleJohn	Low	Yes	Yes		2.2813		0.0891	0.002	0					0	0.0911	2.3724
August	3013L	Three	Little	LittleJohn	Low	Yes	Yes		0.0033		0.0047		0					0	0.0047	0.008
August	3079L	Three	Little	LittleJohn	High	Yes	Yes		4.4369		0.0409	0.0038	0					0	0.0447	4.4816
August	4088L	Four	Little	LittleJohn	Low	Yes	Yes		3.2772		0.0057	0.0009	0					0	0.0066	3.2838
August	4091L	Four	Little	LittleJohn	High	Yes	Yes		1.2914				0					0	0	1.2914
August	1017S	One	Switch	SwitchJohn	Low	Yes	Yes		2.7497		0.0351		0					0	0.0351	2.7848
August	1020S	One	Switch	SwitchJohn	High	Yes	Yes		3.3288		0.0111		0					0	0.0111	3.3399
August	1049S	One	Switch	SwitchJohn	Low	Yes	Yes		2.7446				0					0	0	2.7446
August	2102S	Two	Switch	SwitchJohn	Low	Yes	Yes		2.2856		0.0399	0.0049	0					0	0.0448	2.3304
August	3025S	Three	Switch	SwitchJohn	High	Yes	Yes		4.4168		0.0369	0.0102	0					0	0.0471	4.4639
August	3040S	Three	Switch	SwitchJohn	Low	Yes	Yes		2.0555		0.00785	0.00306	0					0	0.01091	2.06643
August	3083S	Three	Switch	SwitchJohn	High	Yes	Yes		3.4932		0.0026	0.0006	0					0	0.0032	3.4964
August	4056S	Four	Switch	SwitchJohn	High	Yes	Yes		3.8103		0.0389	0.004	0					0	0.0429	3.8532
December	1016B	One	Big	BigJohn	Low	Yes	Yes		3.5822		0.0458	0.0774	0					0	0.1232	3.7054
December	1039B	One	Big	BigJohn	High	Yes	Yes		6.0862		0.3022	0.3888	0.1163					0	0.8073	6.8935
December	2018B	Two	Big	BigJohn	Low	Yes	Yes		5.7338		0.1161	0.1925	0.0147					0	0.3233	6.0571
December	2059B	Two	Big	BigJohn	High	Yes	Yes		6.6423		0.407	0.5504	0.2609					0	1.0962	7.7385
December	3022B	Three	Big	BigJohn	High	Yes	Yes		2.391		0.367	0.2402	0.436					0	0.9739	3.3649
December	3036B	Three	Big	BigJohn	Low	Yes	Yes		4.6676		0.0736	0.1088	0.0022					0	0.1824	4.85
December	4060B	Four	Big	BigJohn	High	Yes	Yes		1.4072		0.0112	0.0227	0					0	0.0339	1.4411
December	4084B	Four	Big	BigJohn	Low	Yes	Yes		3.9211		0.0419	0.0901	0					0	0.132	4.0531
December	1016J	One	John	JohnBig	Low	No	Yes			10.4373	6.0832	3.3783	1.8211	1.4684				0	22.7942
December	1035J	One	John	JohnSwitch	Low	No	Yes			5.7985	4.8633	2.8209	1.9472		3.5245	1.1934	0.6213	5.3392	20.6259
December	1039J	One	John	JohnBig	High	No	Yes			2.3752	2.6015	0.1654	2.1933		6.5909	3.6266	0.3068	10.5243	17.622
December	1058J	One	John	JohnSwitch	High	No	Yes			5.5887	3.6108	0.8437	1.9371	0.7229	5.7571	2.6496	0.6828	9.0895	21.7927
December	1078J	One	John	JohnLittle	High	No	Yes			2.7086	4.3829	0.5252	2.4598	0.6529	6.5437	2.4501		8.9938	19.5615
December	1087J2	One	John	JohnJohn	High	No	Yes			3.2837	3.686	0.4321	2.2988	0.7755	4.3804	2.1606		6.541	17.0171
December	1095J	One	John	JohnLittle	Low	No	Yes			4.3497	3.7221	1.4866	1.5062	0.3793	4.5575	2.5402		7.0977	18.2669
December	1101J2	One	John	JohnJohn	Low	No	Yes			2.2911	0.7648	0.5462	0.4867		3.1765	1.5355	0.44	5.152	9.0538
December	2006J	Two	John	JohnSwitch	Low	No	Yes			6.8299	3.1639	1.3027	0.9383	0.6232				0	12.6518
December	2011J	Two	John	JohnSwitch	High	No	Yes			2.273	2.2433	0.1125	1.4201	0.6347	3.1494	1.7184	0.1361	5.0039	11.4008
December	2012J	Two	John	JohnSwitch	High	No	Yes			0.3206			0		5.0518	1.9076		6.9594	7.28
December	2018J	Two	John	JohnBig	Low	No	Yes			4.673	3.1512	0.8032	1.9308	0.4052	2.86	0.8945	0.9174	4.6719	15.4179
December	2033J	Two	John	JohnLittle	Low	No	Yes			5.3385	3.5768	0.9205	2.7086		3.4752	1.9254		5.4006	17.945
December	2037J	Two	John	JohnSwitch	Low	No	Yes			0.1953			0		4.853	1.9273	1.0172	7.7975	7.9928
December	2059J	Two	John	JohnBig	High	No	Yes			3.6295	5.0609	0.6019	1.6497	0.9682	5.9814	2.288	0.0185	8.2879	19.8903
December	2068J	Two	John	JohnSwitch	High	No	Yes			2.5693	2.5702	0.1285	1.5303	0.3765	4.7907	2.2948		7.0855	14.0793
December	2073J2	Two	John	JohnJohn	Low	No	Yes			2.8477	1.7091	0.9137	1.0167	0.0058	1.6388	1.167		2.8058	8.9462
December	2078J	Two	John	JohnLittle	High	No	Yes			9.4592	3.4035	0.5483	1.5654	0.7882	3.8276	1.677	0.941	6.4456	21.9415
December	2086J2	Two	John	JohnJohn	High	No	Yes				3.3054	1.1371	0					0	4.4425
December	3002J	Three	John	JohnLittle	High	No	Yes			0.9716	1.2945	0.0539	1.239	0.262	4.394	1.1773		5.5713	9.1361
December	3020J2	Three	John	JohnJohn	High	No	Yes			0.0327			0		3.414	2.1091		5.5231	5.5558
December	3022J	Three	John	JohnBig	High	No	Yes			0.22			0		4.0841	2.9948		7.0789	7.2989
December	3036J	Three	John	JohnBig	Low	No	Yes			3.5597	2.6935	0.6547	1.4639	0.5722	3.1627	1.353	0.5192	5.0349	13.7055
December	3074J	Three	John	JohnLittle	Low	No	Yes			4.2772	2.3639	0.1572	1.4057	0.5622	3.1858	2.8953		6.0811	14.609
December	3077J2	Three	John	JohnJohn	Low	No	Yes			2.3085	3.9778	0.4133	1.9193	0.9328	1.9146	0.8915		2.8061	11.9823
December	4008J	Four	John	JohnSwitch	Low	No	Yes			0.5298			0		2.7886	1.4052		4.1938	4.7236
December	4060J	Four	John	JohnBig	High	No	Yes			0.2111			0		4.7993	3.0286	0.6686	8.4965	8.7076
December	4061J2	Four	John	JohnJohn	Low	No	Yes						0		1.4121	0.9874		2.3995	2.3995
December	4083J	Four	John	JohnLittle	Low	No	Yes						0		5.3089	1.9272	1.6209	8.857	8.857
December	4084J	Four	John	JohnBig	Low	No	Yes			3.9452	3.2572	0.5054	1.4425	1.0716				0	9.985
December	4099J	Four	John	JohnLittle	High	No	Yes						0		2.7296	2.0032		4.7328	4.7328
December	4101J2	Four	John	JohnJohn	High	No	Yes			0.811	1.7206	0.0584	1.0492	0.4911	2.4608	1.912		4.3728	8.3099
December	1087J1	One	John	JohnJohn	High	Yes	Yes		4.7982	0.1632	1.9911	0.0462	0	0.0178	5.3411	2.4651	0.1361	7.9423	10.1606	14.9588
December	1101J1	One	John	JohnJohn	Low	Yes	Yes		5.1276	2.7435	2.3599	0.7188	0.9694	0.4138	3.6418	1.4509	0.1158	5.2085	12.212	17.3396
December	2073J1	Two	John	JohnJohn	Low	Yes	Yes		5.7131	1.8687	1.1631	0.3282	0.6886	0.4096	2.2818	1.0737	0.312	3.6675	7.9549	13.668
December	2086J1	Two	John	JohnJohn	High	Yes	Yes		1.2741		0.8092	0.8038	0	0.6178				0	2.2308	3.5049
December	3020J1	Three	John	JohnJohn	High	Yes	Yes		1.2343	0.0309			0		2.7705	0.5654		3.3359	3.3668	4.6011
December	3077J1	Three	John	JohnJohn	Low	Yes	Yes		3.2232				0		2.7839	1.8033		4.5872	4.5872	7.8104
December	4061J1	Four	John	JohnJohn	Low	Yes	Yes		3.0569	1.012	2.5628	0.4806	1.4262	0.6007	1.0078	0.9317		1.9395	7.8398	10.8967
December	4101J1	Four	John	JohnJohn	High	Yes	Yes		13.3863				0		3.2832	12.5683		15.8515	15.8515	29.2378
December	1078L	One	Little	LittleJohn	High	Yes	Yes		5.3113		0.0419	0.0267	0.0284					0	0.081	5.3923
December	1095L	One	Little	LittleJohn	Low	Yes	Yes		4.252		0.1142	0.038	0.055					0	0.1834	4.4354
December	2033L	Two	Little	LittleJohn	Low	Yes	Yes		5.2261		0.1647	0.0651	0.1514					0	0.351	5.5771
December	2078L	Two	Little	LittleJohn	High	Yes	Yes		4.5036		0.0353	0.041	0.01					0	0.0763	4.5799
December	3002L	Three	Little	LittleJohn	High	Yes	Yes		2.214		0.2059	0.0176	0					0	0.2235	2.4375
December	3074L	Three	Little	LittleJohn	Low	Yes	Yes		5.1924		0.1474	0.0317	0.1314					0	0.2605	5.4529
December	4083L	Four	Little	LittleJohn	Low	Yes	Yes		0.887		0.0688	0.0562	0.0472					0	0.1526	1.0396
December	4099L	Four	Little	LittleJohn	High	Yes	Yes		7.3204				0					0	0	7.3204
December	1035S	One	Switch	SwitchJohn	Low	Yes	Yes		5.9567		0.0165	0.0241	0					0	0.0406	5.9973
December	1058S	One	Switch	SwitchJohn	High	Yes	Yes		5.9417		0.1023	0.1227	0					0	0.225	6.1667
December	2006S	Two	Switch	SwitchJohn	Low	Yes	Yes		3.6153		0.0063	0.0091	0					0	0.0154	3.6307
December	2011S	Two	Switch	SwitchJohn	High	Yes	Yes		2.6567		0.0095	0.0041	0					0	0.0136	2.6703
December	2012S	Two	Switch	SwitchJohn	High	Yes	Yes		1.16		0.0023	0.0018	0					0	0.0041	1.1641
December	2037S	Two	Switch	SwitchJohn	Low	Yes	Yes		1.3174		0.074	0.0725	0					0	0.1465	1.4639
December	2068S	Two	Switch	SwitchJohn	High	Yes	Yes		3.1892		0.0109	0.0093	0.011					0	0.0312	3.2204
December	4008S	Four	Switch	SwitchJohn	Low	Yes	Yes		1.0748		0.0454	0.0508	0					0	0.0962	1.171
July	1027B	One	Big	BigJohn	High	Yes	Yes		1.366		0.0935		0.1478					0	0.2413	1.6073
July	1076B	One	Big	BigJohn	Low	Yes	Yes		1.604		0.0251		0.0582					0	0.0833	1.6873
July	2024B	Two	Big	BigJohn	Low	Yes	Yes		1.5582		0.0261		0.0481					0	0.0742	1.6324
July	2034B	Two	Big	BigJohn	High	Yes	Yes		4.2897		0.0192		0.0515					0	0.0707	4.3604
July	3005B	Three	Big	BigJohn	Low	Yes	Yes		1.2797		0.011		0.02					0	0.031	1.3107
July	3024B	Three	Big	BigJohn	High	Yes	Yes		1.4509		0.0142		0.0447					0	0.0589	1.5098
July	4002B	Four	Big	BigJohn	High	Yes	Yes		3.4352		0.0101		0.0247					0	0.0348	3.47
July	4041B	Four	Big	BigJohn	Low	Yes	Yes		3.2381		0.0065		0.0152					0	0.0217	3.2598
July	1002J	One	John	JohnSwitch	Low	No	Yes			0.3805	3.0474	0.0451	2.0655					0	5.4405
July	1005J2	One	John	JohnJohn	High	No	Yes			0.1682	1.3653		1.3118					0	2.4458
July	1010J	One	John	JohnLittle	High	No	Yes			0.4295	3.5898	0.0781	2.414					0	6.1257
July	1011J	One	John	JohnSwitch	High	No	Yes			0.638	3.9262	0.0115	2.3533	0.6637				0	7.3654
July	1026J2	One	John	JohnJohn	Low	No	Yes				1.4646	0.0178	1.1234					0	2.4178
July	1027J	One	John	JohnBig	High	No	Yes			0.5065	1.8137	0.0165	1.6086					0	3.8368
July	1048J	One	John	JohnSwitch	High	No	Yes			1.046	5.2164	0.0329	3.7887					0	9.8362
July	1065J	One	John	JohnLittle	Low	No	Yes			0.6508	4.719	0.2259	2.9551					0	8.2147
July	1076J	One	John	JohnBig	Low	No	Yes				1.4793	0.0058	1.339					0	2.5435
July	1089J	One	John	JohnSwitch	Low	No	Yes			0.2675	3.4276	0.0964	2.16					0	5.7416
July	2019J	Two	John	JohnLittle	Low	No	Yes			0.3355	3.8568	0.1264	2.5475					0	6.5256
July	2022J2	Two	John	JohnJohn	High	No	Yes			0.4182	2.9001	0.012	2.2275					0	5.2299
July	2024J	Two	John	JohnBig	Low	No	Yes			0.8312	1.9721	0.0975	1.3585					0	3.9549
July	2034J	Two	John	JohnBig	High	No	Yes			2.537	6.4283	0.0325	3.8176	0.544				0	13.1188
July	2045J2	Two	John	JohnJohn	Low	No	Yes			0.0078	0.7111	0.0096	0.5677					0	1.1221
July	2076J	Two	John	JohnLittle	High	No	Yes			0.028	3.7125	0.0617	2.9112					0	6.4656
July	2094J	Two	John	JohnSwitch	High	No	Yes			0.8426	3.1871	0.0058	2.5573					0	6.2808
July	3005J	Three	John	JohnBig	Low	No	Yes			0.8515	1.2482	0.0291	1.0143					0	2.9828
July	3024J	Three	John	JohnBig	High	No	Yes			0.2975	2.6415	0.0103	2.3621					0	4.9851
July	3041J2	Three	John	JohnJohn	High	No	Yes				1.1782		1.2019					0	2.1098
July	3043J	Three	John	JohnLittle	High	No	Yes			0.1827	3.8916		3.2368					0	7.1958
July	3058J	Three	John	JohnLittle	Low	No	Yes						0					0	0
July	3087J2	Three	John	JohnJohn	Low	No	Yes			0.178	0.9548	0.0329	0.7874					0	1.7383
July	4001J	Four	John	JohnLittle	High	No	Yes			0.2938	4.179	0.1142	2.4537					0	6.7997
July	4002J	Four	John	JohnBig	High	No	Yes			0.6593	3.2848	0.0199	2.3106					0	5.986
July	4013J	Four	John	JohnLittle	Low	No	Yes			0.2877	4.2892	0.1854	2.0557					0	6.4107
July	4014J	Four	John	JohnSwitch	Low	No	Yes				3.2357	0.0943	0.7728	0.8201				0	4.5907
July	4036J2	Four	John	JohnJohn	High	No	Yes			0.2889	3.0987	0.0276	2.2508					0	5.1779
July	4041J	Four	John	JohnBig	Low	No	Yes				3.4558	0.0329	1.6762					0	4.8742
July	4044J2	Four	John	JohnJohn	Low	No	Yes			0.6625	0.4993	0.0346	0.4256					0	1.4929
July	4100J	Four	John	JohnSwitch	Low	No	Yes			0.5704	2.2974	0.0484	1.6367					0	4.3286
July	1005J1	One	John	JohnJohn	High	Yes	Yes		2.6253	0.5132	1.9522	0.0273	1.5237					0	3.6556	6.2809
July	1026J1	One	John	JohnJohn	Low	Yes	Yes		2.4109	0.3604	1.6003	0.0442	1.1878					0	3.0327	5.4436
July	2022J1	Two	John	JohnJohn	High	Yes	Yes		3.5275	0.0432	1.9192	0.0231	1.33					0	3.0569	6.5844
July	2045J1	Two	John	JohnJohn	Low	Yes	Yes		2.4964	0.1405	2.5018	0.0466	1.2846					0	3.7708	6.2672
July	3041J1	Three	John	JohnJohn	High	Yes	Yes		1.4448	0.3661	0.5454	0.0026	0.6804					0	1.428	2.8728
July	3087J1	Three	John	JohnJohn	Low	Yes	Yes		2.4713	0.5745	1.8375	0.0142	1.5083					0	3.6122	6.0835
July	4036J1	Four	John	JohnJohn	High	Yes	Yes		3.7292	0.0426	0.8908	0.0415	0.8958					0	1.6571	5.3863
July	4044J1	Four	John	JohnJohn	Low	Yes	Yes		1.9154	0.5643	0.8231	0.0131	0.7532					0	1.9423	3.8577
July	1010L	One	Little	LittleJohn	High	Yes	Yes		2.1027		0.0204		0.0317					0	0.0521	2.1548
July	1065L	One	Little	LittleJohn	Low	Yes	Yes		2.3331		0.0108		0.0307					0	0.0415	2.3746
July	2019L	Two	Little	LittleJohn	Low	Yes	Yes		2.8101		0.0109		0.0192					0	0.0301	2.8402
July	2076L	Two	Little	LittleJohn	High	Yes	Yes		2.4127		0.0221		0.0401					0	0.0622	2.4749
July	3043L	Three	Little	LittleJohn	High	Yes	Yes	2.5476			0.0138		0.0233					0	0.0371	2.5847
July	3058L	Three	Little	LittleJohn	Low	Yes	Yes
July	4001L	Four	Little	LittleJohn	High	Yes	Yes		3.0764		0.0016		0.0032					0	0.0048	3.0812
July	4013L	Four	Little	LittleJohn	Low	Yes	Yes		2.745		0.0267		0.0322					0	0.0589	2.8039
July	1002S	One	Switch	SwitchJohn	Low	Yes	Yes		2.0693		0.0032		0.0087					0	0.0119	2.0812
July	1011S	One	Switch	SwitchJohn	High	Yes	Yes		2.8737		0.0022		0.005					0	0.0072	2.8809
July	1048S	One	Switch	SwitchJohn	High	Yes	Yes		4.3504		0.0037		0.0154					0	0.0191	4.3695
July	1089S	One	Switch	SwitchJohn	Low	Yes	Yes		1.9937		0.0111		0.0234					0	0.0345	2.0282
July	2094S	Two	Switch	SwitchJohn	High	Yes	Yes		2.1963		0.0013		0.0038					0	0.0051	2.2014
July	4014S	Four	Switch	SwitchJohn	Low	Yes	Yes		2.1942		0.0631		0.0642					0	0.1273	2.3215
July	4100S	Four	Switch	SwitchJohn	Low	Yes	Yes		2.1312		0.0448		0.0755					0	0.1203	2.2515
September	1059B	One	Big	BigJohn	Low	Yes	Yes		4.1837		0.0552	0.0496	0.1021					0	0.2069	4.3906
September	1067B	One	Big	BigJohn	High	Yes	Yes		3.9276		0.0416	0.028	0.0502					0	0.1198	4.0474
September	2082B	Two	Big	BigJohn	High	Yes	Yes		3.9276		0.0447	0.0714	0.0256					0	0.1417	4.0693
September	2091B	Two	Big	BigJohn	Low	Yes	Yes		1.9847		0.0584	0.0046	0.1061					0	0.1691	2.1538
September	3029B	Three	Big	BigJohn	Low	Yes	Yes		2.8705		0.048	0.0645	0.0226					0	0.1351	3.0056
September	3038B	Three	Big	BigJohn	High	Yes	Yes		2.6943		0.0402	0.063	0					0	0.1032	2.7975
September	4047B	Four	Big	BigJohn	Low	Yes	Yes		2.6956		0.0129	0.0281	0					0	0.041	2.7366
September	4057B	Four	Big	BigJohn	High	Yes	Yes		3.2868		0.0068	0.0107	0					0	0.0175	3.3043
September	1024J	One	John	JohnSwitch	Low	No	Yes			1.4599	4.8675	3.0759	0	0.6571				0	10.0604
September	1044J2	One	John	JohnJohn	Low	No	Yes			1.6899	3.2925	2.0156	0	0.4476				0	7.4456
September	1059J	One	John	JohnBig	Low	No	Yes			0.5652	5.5277	3.9236	0	0.4278				0	10.4443
September	1060J	One	John	JohnSwitch	High	No	Yes			2.1181	8.7772	3.4868	0	1.7622				0	16.1443
September	1061J2	One	John	JohnJohn	High	No	Yes			0.8081	3.4444	2.4726	0					0	6.7251
September	1067J	One	John	JohnBig	High	No	Yes			4.1806	6.8499	3.3866	0	0.6983				0	15.1154
September	1077J	One	John	JohnLittle	High	No	Yes			0.0611	9.6452	3.702	0	1.1891				0	14.5974
September	1080J	One	John	JohnLittle	Low	No	Yes			1.8844	4.572	2.2786	0	0.4076				0	9.1426
September	1099J	One	John	JohnSwitch	High	No	Yes			0.7527	7.7229	2.0637	0	1.2773				0	11.8166
September	2026J2	Two	John	JohnJohn	Low	No	Yes			1.1408	1.7012	1.3855	0					0	4.2275
September	2040J2	Two	John	JohnJohn	High	No	Yes			0.0127	3.0952	2.2929	0					0	5.4008
September	2050J	Two	John	JohnSwitch	High	No	Yes			1.5321	5.8037	2.4319	0					0	9.7677
September	2074J	Two	John	JohnLittle	Low	No	Yes			0.8381	4.3497	1.7275	0.1971	0.5302				0	7.6426
September	2075J	Two	John	JohnLittle	High	No	Yes			1.6214	6.0367	3.9767	0					0	11.6348
September	2082J	Two	John	JohnBig	High	No	Yes			1.7398	6.8571	3.3208	0	1.0802				0	12.9979
September	2091J	Two	John	JohnBig	Low	No	Yes			2.349	2.6273	1.6839	0.4092	0.3392				0	7.4086
September	3009J	Three	John	JohnSwitch	Low	No	Yes				3.8962	2.6999	0					0	6.5961
September	3016J2	Three	John	JohnJohn	Low	No	Yes			0.1661	2.4053	1.9114	0					0	4.4828
September	3029J	Three	John	JohnBig	Low	No	Yes			0.5159	3.345	2.9934	0					0	6.8543
September	3031J2	Three	John	JohnJohn	High	No	Yes			1.1333	1.5929	1.2856	0					0	4.0118
September	3038J	Three	John	JohnBig	High	No	Yes			2.6924	3.4372	2.3008	0					0	8.4304
September	3071J	Three	John	JohnSwitch	High	No	Yes			0.939	7.8149	4.9546	0	0.5563				0	14.2648
September	3075J	Three	John	JohnLittle	High	No	Yes			1.1879	7.5817	3.4529	0					0	12.2225
September	3092J	Three	John	JohnSwitch	Low	No	Yes			0.744	4.267	2.4121	0	0.6593				0	8.0824
September	3095J	Three	John	JohnLittle	Low	No	Yes			0.9275	3.6784	1.6951	0	0.4754				0	6.7764
September	4011J	Four	John	JohnLittle	Low	No	Yes			0.5497	3.6086	2.7595	0	0.1068				0	7.0246
September	4022J2	Four	John	JohnJohn	High	No	Yes			0.1047	2.0542	1.2991	0					0	3.458
September	4047J	Four	John	JohnBig	Low	No	Yes			0.9281	3.3987	2.1966	0					0	6.5234
September	4050J	Four	John	JohnSwitch	Low	No	Yes			0.8539	2.9015	1.8444	0	0.2198				0	5.8196
September	4057J	Four	John	JohnBig	High	No	Yes			2.1657	4.0408	2.746	0					0	8.9525
September	4068J2	Four	John	JohnJohn	Low	No	Yes				0.8001	0.6357	0					0	1.4358
September	4097J	Four	John	JohnLittle	High	No	Yes			1.545	4.2527	1.5799	0	1.308				0	8.6856
September	1044J1	One	John	JohnJohn	Low	Yes	Yes		3.2152	0.379	2.1177	1.2508	0					0	3.7475	6.9627
September	1061J1	One	John	JohnJohn	High	Yes	Yes		4.9697	1.7861	3.8751	2.189	0	0.2965				0	8.1467	13.1164
September	2026J1	Two	John	JohnJohn	Low	Yes	Yes		2.9051	0.5859	2.7169	2.0083	0					0	5.3111	8.2162
September	2040J1	Two	John	JohnJohn	High	Yes	Yes		3.8475	0.3921	3.2089	2.0114	0					0	5.6124	9.4599
September	3016J1	Three	John	JohnJohn	Low	Yes	Yes		3.5675	0.3179	3.2197	2.4444	0					0	5.982	9.5495
September	3031J1	Three	John	JohnJohn	High	Yes	Yes		4.6462	0.1257	3.0412	1.3657	0					0	4.5326	9.1788
September	4022J1	Four	John	JohnJohn	High	Yes	Yes		3.9517	0.9973	4.097	1.843	0	0.3185				0	7.2558	11.2075
September	4068J1	Four	John	JohnJohn	Low	Yes	Yes		2.0842	0.0248	3.8246	1.1376	0	0.9541				0	5.9411	8.0253
September	1077L	One	Little	LittleJohn	High	Yes	Yes		4.661		0.0214	0.0242	0					0	0.0456	4.7066
September	1080L	One	Little	LittleJohn	Low	Yes	Yes		2.1941		0.0127	0.0085	0.0023					0	0.0235	2.2176
September	2074L	Two	Little	LittleJohn	Low	Yes	Yes		1.6105		0.0219	0.0067	0.0199					0	0.0485	1.659
September	2075L	Two	Little	LittleJohn	High	Yes	Yes		4.0462		0.0513	0.0276	0.0317					0	0.1106	4.1568
September	3075L	Three	Little	LittleJohn	High	Yes	Yes		5.2847		0.0074	0.0105	0					0	0.0179	5.3026
September	3095L	Three	Little	LittleJohn	Low	Yes	Yes		1.9597		0.0116	0.0077	0.0062					0	0.0255	1.9852
September	4011L	Four	Little	LittleJohn	Low	Yes	Yes		2.416		0.0097	0.0145	0					0	0.0242	2.4402
September	4097L	Four	Little	LittleJohn	High	Yes	Yes		3.5183		0.0023	0.01	0					0	0.0123	3.5306
September	1024S	One	Switch	SwitchJohn	Low	Yes	Yes		2.9953		0.0126	0.0084	0.0076					0	0.0286	3.0239
September	1060S	One	Switch	SwitchJohn	High	Yes	Yes		3.6663		0.0287	0.0191	0.0132					0	0.061	3.7273
September	1099S	One	Switch	SwitchJohn	High	Yes	Yes		3.6732		0.0029		0					0	0.0029	3.6761
September	2050S	Two	Switch	SwitchJohn	High	Yes	Yes		4.3912		0.0319	0.0374	0					0	0.0693	4.4605
September	3009S	Three	Switch	SwitchJohn	Low	Yes	Yes		2.0194		0.0127	0.0049	0.0112					0	0.0288	2.0482
September	3071S	Three	Switch	SwitchJohn	High	Yes	Yes		3.1121		0.0055	0.0058	0.2965					0	0.0113	3.1234
September	3092S	Three	Switch	SwitchJohn	Low	Yes	Yes		2.1602		0.0049	0.0038	0					0	0.0087	2.1689
September	4050S	Four	Switch	SwitchJohn	Low	Yes	Yes		3.1958		0.0075	0.0066	0					0	0.0141	3.2099
