# Supplementary material for: Accelerated development in Johnsongrass seedlings (Sorghum halepense) suppresses the growth of native grasses through size-asymmetric competition
Source: PLoS One. 2017 May 3;12(5):e0176042. doi: 10.1371/journal.pone.0176042 (PMC5415093; doi:10.1371/journal.pone.0176042)
Supplement: S2 File — The first 7 columns contain treatment information. ‘Harvest Date’ indicates the month in which the harvest was conducted, ‘ID’ is a unique plant identifier, ‘Species’ refers to the species for which data are shown. ‘Big’, ‘John’, ‘Little’ and ‘Switch’ refer to big bluestem, Johnsongrass, little bluestem and switchgrass, respectively. ‘Nitro’ refers to the fertilizer treatment, ‘Focal Spc.’ Indicates whether the data are shown for the focal plant (‘Yes’) or the neighbor (‘No’), ‘Combo Pot’ indicates whether the treatment involves one plant grown alone (‘No’) or two plants grown together (‘Yes’). ‘Photo’ is the leaf photosynthetic rate in micro-mol CO2 m-2 s-1, ‘Cond’ is the leaf conductivity in mol H2O m-2 s-1, ‘Ci’ is the intercellular CO2 concentration in ppm, ‘Water Potential’ is the predawn water potential measured on leaf blades in MPa. (XLSX) [file pone.0176042.s004.xlsx]

## Sheet: Sheet1
Harvest Date	ID	Block	Species	Nitro	Focal Spc.	Combo Pot	Photo	Cond	Ci	Water Potential
August	1017J	One	John	Low	No	Yes	1.03	0.0107	227	-2.5
August	1020J	One	John	High	No	Yes	15.7	0.041	-236	-4.8
August	1037J	One	John	High	No	Yes	2.04	0.0081	-19.9	-2.8
August	1049J	One	John	Low	No	Yes	17.1	0.115	110
August	1051J	One	John	Low	No	Yes	24.7	0.158	72.1	-0.2
August	1066J	One	John	High	No	Yes	4.29	0.02	35.1	-0.8
August	1081J2	One	John	High	No	Yes	1.15	0.00134	-958	-6.4
August	1085J	One	John	Low	No	Yes	13.2	0.0647	24.5	-0.8
August	1098J2	One	John	Low	No	Yes	13.2	0.0643	29	-0.6
August	2010J	Two	John	Low	No	Yes	2.75	0.00927	-90.6	-2.5
August	2023J	Two	John	High	No	Yes				-5
August	2048J2	Two	John	High	No	Yes	4.1	0.0117	-173	-5.5
August	2077J	Two	John	High	No	Yes	0.109	0.00565	350	-4.5
August	2081J	Two	John	Low	No	Yes	27.4	0.172	90.6	-0.3
August	2087J2	Two	John	Low	No	Yes	11.7	0.0624	65.9	-0.2
August	2102J	Two	John	Low	No	Yes	1.13	0.00721	134	-3
August	3013J	Three	John	Low	No	Yes	5.36	0.0249	41.4	-4.5
August	3015J	Three	John	Low	No	Yes	-2.83	0.00261	2070	-6.3
August	3025J	Three	John	High	No	Yes	0.585	0.00491	193	-5.2
August	3040J	Three	John	Low	No	Yes	11.2	0.0531	27.2	-0.5
August	3050J	Three	John	High	No	Yes	-0.63	0.00301	705	-5.4
August	3076J2	Three	John	High	No	Yes	2.15	0.00853	-15.3	-6.2
August	3079J	Three	John	High	No	Yes	-1.17	0.00479	765	-5.2
August	3083J	Three	John	High	No	Yes				-6.1
August	3093J2	Three	John	Low	No	Yes	0.197	0.00574	320	-3.3
August	4021J	Four	John	High	No	Yes	-0.00691	-0.00593	378	-7.4
August	4049J2	Four	John	High	No	Yes
August	4053J2	Four	John	Low	No	Yes	1.43	0.0072	68.5	-5.9
August	4056J	Four	John	High	No	Yes	1.33	-0.00545	762
August	4062J	Four	John	Low	No	Yes	2.59	0.0056	-347	-4.5
August	4088J	Four	John	Low	No	Yes	0.771	0.00304	-16.7	-3.1
December	1016J	One	John	Low	No	Yes	13.9	0.0792	83.1
December	1035J	One	John	Low	No	Yes	12.8	0.0547	-0.0117
December	1039J	One	John	High	No	Yes	20.5	0.11	60.8
December	1058J	One	John	High	No	Yes	20.8	0.108	44.6
December	1078J	One	John	High	No	Yes	11.9	0.0576	35.2
December	1087J2	One	John	High	No	Yes	13.2	0.0842	106
December	1095J	One	John	Low	No	Yes	19.8	0.107	62.4
December	1101J2	One	John	Low	No	Yes	18.9	0.0921	36.2
December	2006J	Two	John	Low	No	Yes	15.7	0.0855	70.5
December	2011J	Two	John	High	No	Yes	21.6	0.14	96.8
December	2012J	Two	John	High	No	Yes
December	2018J	Two	John	Low	No	Yes	14.4	0.0857	98.1
December	2033J	Two	John	Low	No	Yes	6.68	0.0308	30.8
December	2037J	Two	John	Low	No	Yes	3.38	0.0469	170
December	2059J	Two	John	High	No	Yes	19.3	0.0959	36.6
December	2068J	Two	John	High	No	Yes	14.7	0.0709	35
December	2073J2	Two	John	Low	No	Yes	16.5	0.0845	52.4
December	2078J	Two	John	High	No	Yes	18.2	0.124	24.7
December	2086J2	Two	John	High	No	Yes
December	3002J	Three	John	High	No	Yes	22.4	0.176	61.2
December	3020J2	Three	John	High	No	Yes
December	3022J	Three	John	High	No	Yes
December	3036J	Three	John	Low	No	Yes	9.36	0.0468	46.5
December	3074J	Three	John	Low	No	Yes	19.7	0.107	52.6
December	3077J2	Three	John	Low	No	Yes	16.7	0.0843	39.3
December	4008J	Four	John	Low	No	Yes
December	4060J	Four	John	High	No	Yes
December	4061J2	Four	John	Low	No	Yes
December	4083J	Four	John	Low	No	Yes
December	4084J	Four	John	Low	No	Yes	16.8	0.087	57.5
December	4099J	Four	John	High	No	Yes	25.7	0.142	59.4
December	4101J2	Four	John	High	No	Yes	25.6	0.149	69
July	1002J	One	John	Low	No	Yes	18	0.126	129
July	1005J2	One	John	High	No	Yes	19	0.149	146
July	1010J	One	John	High	No	Yes	25.6	0.166	87.3
July	1011J	One	John	High	No	Yes	20.9	0.224	192
July	1026J2	One	John	Low	No	Yes	23.6	0.156	103
July	1027J	One	John	High	No	Yes	26.7	0.154	74.5
July	1048J	One	John	High	No	Yes	19.8	0.152	138
July	1065J	One	John	Low	No	Yes	15	0.104	127
July	1076J	One	John	Low	No	Yes	12.4	0.0806	115
July	1089J	One	John	Low	No	Yes	12.7	0.293	290
July	2019J	Two	John	Low	No	Yes	10.9	0.184	273
July	2022J2	Two	John	High	No	Yes	17.8	0.122	118
July	2024J	Two	John	Low	No	Yes	14.3	0.0993	128
July	2034J	Two	John	High	No	Yes	17.7	0.238	230
July	2045J2	Two	John	Low	No	Yes	12.1	0.0693	86.4
July	2076J	Two	John	High	No	Yes	17.6	0.163	177
July	2094J	Two	John	High	No	Yes	14.5	0.198	244
July	3005J	Three	John	Low	No	Yes	17.2	0.152	177
July	3024J	Three	John	High	No	Yes	22.9	0.144	86
July	3041J2	Three	John	High	No	Yes	26.3	0.138	47.8
July	3043J	Three	John	High	No	Yes	24.5	0.148	73.8
July	3058J	Three	John	Low	No	Yes
July	3087J2	Three	John	Low	No	Yes	18.1	0.183	202
July	4001J	Four	John	High	No	Yes	20.1	0.127	92.7
July	4002J	Four	John	High	No	Yes	27.5	0.188	95.1
July	4013J	Four	John	Low	No	Yes	22.7	0.181	139
July	4014J	Four	John	Low	No	Yes	24.6	0.145	63
July	4036J2	Four	John	High	No	Yes	18.2	0.102	63.2
July	4041J	Four	John	Low	No	Yes	19.6	0.105	49
July	4044J2	Four	John	Low	No	Yes	20.8	0.14	121
July	4100J	Four	John	Low	No	Yes	11.8	0.0983	168
October	1016J	One	John	Low	No	Yes	22.1	0.129	46.2	-0.7
October	1035J	One	John	Low	No	Yes	21.2	0.143	104	-0.5
October	1039J	One	John	High	No	Yes	28.3	0.231	125	-1.1
October	1058J	One	John	High	No	Yes	13.5	0.109	140	-0.4
October	1078J	One	John	High	No	Yes	24.8	0.19	107	-0.5
October	1087J2	One	John	High	No	Yes	27.4	0.231	118	-0.8
October	1095J	One	John	Low	No	Yes	11.4	0.07	85.2	-1.3
October	1101J2	One	John	Low	No	Yes	11.5	0.161	235	-0.7
October	2006J	Two	John	Low	No	Yes	24.3	0.162	83.9	-1
October	2011J	Two	John	High	No	Yes	33.9	0.248	91	-0.7
October	2012J	Two	John	High	No	Yes
October	2018J	Two	John	Low	No	Yes	17.9	0.134	104	-0.4
October	2033J	Two	John	Low	No	Yes	21.4	0.156	113	-0.4
October	2037J	Two	John	Low	No	Yes
October	2059J	Two	John	High	No	Yes	24.1	0.174	104	-0.6
October	2068J	Two	John	High	No	Yes	36.8	0.262	97.2	-1.3
October	2073J2	Two	John	Low	No	Yes	10.5	0.117	205	-0.7
October	2078J	Two	John	High	No	Yes	30.1	0.211	74.2	-0.8
October	3002J	Three	John	High	No	Yes	30.8	0.229	99.4	-1.2
October	3022J	Three	John	High	No	Yes				-1.4
October	3036J	Three	John	Low	No	Yes	19.8	0.134	87.3	-0.3
October	3053J	Three	John	High	No	Yes
October	3074J	Three	John	Low	No	Yes	21.7	0.176	121	-0.4
October	3077J2	Three	John	Low	No	Yes	23.9	0.174	111	-0.5
October	4008J	Four	John	Low	No	Yes				-0.9
October	4061J2	Four	John	Low	No	Yes
October	4083J	Four	John	Low	No	Yes
October	4084J	Four	John	Low	No	Yes	15.3	0.183	199	-0.8
October	4101J2	Four	John	High	No	Yes	28	0.212	110	-0.6
September	1024J	One	John	Low	No	Yes
September	1044J2	One	John	Low	No	Yes
September	1059J	One	John	Low	No	Yes
September	1060J	One	John	High	No	Yes				-8
September	1061J2	One	John	High	No	Yes
September	1067J	One	John	High	No	Yes				-4.8
September	1077J	One	John	High	No	Yes
September	1080J	One	John	Low	No	Yes				-5.6
September	1099J	One	John	High	No	Yes
September	2026J2	Two	John	Low	No	Yes
September	2040J2	Two	John	High	No	Yes
September	2050J	Two	John	High	No	Yes
September	2074J	Two	John	Low	No	Yes	-0.0442	0.00684	391	-5.3
September	2075J	Two	John	High	No	Yes
September	2082J	Two	John	High	No	Yes
September	2091J	Two	John	Low	No	Yes	-1.35	0.00619	724	-5.7
September	3009J	Three	John	Low	No	Yes
September	3016J2	Three	John	Low	No	Yes
September	3029J	Three	John	Low	No	Yes
September	3031J2	Three	John	High	No	Yes
September	3038J	Three	John	High	No	Yes
September	3071J	Three	John	High	No	Yes
September	3075J	Three	John	High	No	Yes
September	3092J	Three	John	Low	No	Yes
September	3095J	Three	John	Low	No	Yes
September	4011J	Four	John	Low	No	Yes
September	4022J2	Four	John	High	No	Yes
September	4047J	Four	John	Low	No	Yes
September	4050J	Four	John	Low	No	Yes
September	4057J	Four	John	High	No	Yes
September	4068J2	Four	John	Low	No	Yes
September	4097J	Four	John	High	No	Yes
July	1003B	One	Big	High	Yes	No	20	0.367	275
October	1015B	One	Big	Low	Yes	No	22.7	0.14	85.7	-0.9
December	1016B	One	Big	Low	Yes	Yes
October	1016B	One	Big	Low	Yes	Yes	18.8	0.148	153	-1.9
August	1018B	One	Big	Low	Yes	No	13	0.0621	37.7	-0.4
August	1025B	One	Big	High	Yes	No	14.5	0.064	9.03	-1.2
July	1027B	One	Big	High	Yes	Yes	18.9	0.135	148
December	1039B	One	Big	High	Yes	Yes	8.35	0.0736	191
October	1039B	One	Big	High	Yes	Yes	26.8	0.178	98.8	-1.5
September	1040B	One	Big	Low	Yes	No	7.71	0.0542	147	-1.2
September	1042B	One	Big	Low	Yes	No	10.2	0.0542	72.4	-5.8
October	1045B	One	Big	High	Yes	No	16.9	0.106	93.5	-1
December	1050B	One	Big	High	Yes	No	7.46	0.0458	115
August	1051B	One	Big	Low	Yes	Yes	11.1	0.102	204	-1.1
September	1059B	One	Big	Low	Yes	Yes	1.76	0.0284	281	-7.2
July	1062B	One	Big	Low	Yes	No	18.4	0.287	266
August	1066B	One	Big	High	Yes	Yes	9.85	0.0448	31.6	-1.9
September	1067B	One	Big	High	Yes	Yes				-7.3
July	1076B	One	Big	Low	Yes	Yes	1.96	0.0307	279
December	1086B	One	Big	Low	Yes	No	16.7	0.0922	78.7
August	2010B	Two	Big	Low	Yes	Yes	12.2	0.057	37.7	-2.5
September	2013B	Two	Big	Low	Yes	No	2.46	0.0305	250	-2.2
August	2017B	Two	Big	Low	Yes	No	19	0.14	139	-1
December	2018B	Two	Big	Low	Yes	Yes	6.68	0.0457	145
October	2018B	Two	Big	Low	Yes	Yes	11.1	0.058	52.7	-0.7
December	2021B	Two	Big	High	Yes	No	14.8	0.0766	65.2
July	2024B	Two	Big	Low	Yes	Yes	11.9	0.0948	176
September	2030B	Two	Big	High	Yes	No	1.81	0.0289	281	-6.4
July	2034B	Two	Big	High	Yes	Yes	22.2	0.182	174
October	2043B	Two	Big	Low	Yes	No	21.1	0.173	151	-0.8
August	2044B	Two	Big	High	Yes	No	14.4	0.0696	34.5	-1.4
December	2049B	Two	Big	Low	Yes	No	11.5	0.0655	92.5
October	2052B	Two	Big	High	Yes	No	14.8	0.0843	66.6	-0.8
December	2059B	Two	Big	High	Yes	Yes	16.9	0.0938	81.7
October	2059B	Two	Big	High	Yes	Yes	12.4	0.108	168	-0.9
July	2062B	Two	Big	High	Yes	No	27.5	0.199	134
July	2066B	Two	Big	Low	Yes	No	27.4	0.257	179
August	2077B	Two	Big	High	Yes	Yes	4.47	0.028	128	-5.7
September	2082B	Two	Big	High	Yes	Yes				-2.1
September	2091B	Two	Big	Low	Yes	Yes	-1.3	0.0209	481	-5.4
July	3003B	Three	Big	Low	Yes	No	24.9	0.168	125
July	3005B	Three	Big	Low	Yes	Yes	16.1	0.0952	105
December	3007B	Three	Big	Low	Yes	No	13	0.122	105
August	3015B	Three	Big	Low	Yes	Yes	-2.75	0.0307	523	-7.6
July	3018B	Three	Big	High	Yes	No	27.5	0.161	86.6
October	3021B	Three	Big	High	Yes	No	18	0.126	118	-0.9
December	3022B	Three	Big	High	Yes	Yes	18	0.111	105
October	3022B	Three	Big	High	Yes	Yes	22.1	0.159	124
August	3023B	Three	Big	High	Yes	No	16.3	0.0868	64.3	-0.9
July	3024B	Three	Big	High	Yes	Yes	20.4	0.141	140
September	3029B	Three	Big	Low	Yes	Yes				-5
December	3036B	Three	Big	Low	Yes	Yes
October	3036B	Three	Big	Low	Yes	Yes	6.28	0.0517	170	-1.2
September	3038B	Three	Big	High	Yes	Yes
August	3042B	Three	Big	Low	Yes	No	18.5	0.109	93.3	-0.7
September	3049B	Three	Big	High	Yes	No	2.22	0.0214	215	-2
August	3050B	Three	Big	High	Yes	Yes	0.456	0.0196	345	-5.1
December	3062B	Three	Big	High	Yes	No	7.1	0.0421	106
September	3063B	Three	Big	Low	Yes	No	-0.00352	0.00552	378
October	3078B	Three	Big	Low	Yes	No	20.1	0.149	126	-0.8
July	4002B	Four	Big	High	Yes	Yes	16.8	0.107	123
July	4015B	Four	Big	High	Yes	No	24.8	0.194	153
August	4021B	Four	Big	High	Yes	Yes	-1.73	0.000374	7600	-8
July	4041B	Four	Big	Low	Yes	Yes	5.38	0.103	297
August	4046B	Four	Big	High	Yes	No	16.5	0.1	102	-1.3
September	4047B	Four	Big	Low	Yes	Yes
September	4054B	Four	Big	High	Yes	No	3.61	0.0134	-43.5	-3.7
July	4055B	Four	Big	Low	Yes	No	26.6	0.18	122
September	4057B	Four	Big	High	Yes	Yes
December	4060B	Four	Big	High	Yes	Yes
August	4062B	Four	Big	Low	Yes	Yes	4.93	0.0208	5.42	-4.7
October	4063B	Four	Big	High	Yes	No	18.4	0.122	105	-0.6
December	4071B	Four	Big	High	Yes	No	14.1	0.0725	58.2
December	4074B	Four	Big	Low	Yes	No	11.4	0.0653	94.3
October	4078B	Four	Big	Low	Yes	No	17.6	0.118	113	-0.6
September	4080B	Four	Big	Low	Yes	No	4.67	0.0163	-71.4	-4.9
December	4084B	Four	Big	Low	Yes	Yes	5.08	0.044	194
October	4084B	Four	Big	Low	Yes	Yes	27.9	0.197	118	-1.7
August	4086B	Four	Big	Low	Yes	No	18.8	0.117	104	-1.5
December	1001J	One	John	Low	Yes	No	14.5	0.0809	79
July	1005J1	One	John	High	Yes	Yes	20.3	0.138	109
October	1007J	One	John	High	Yes	No	16.2	0.169	189	-0.8
July	1026J1	One	John	Low	Yes	Yes	20.1	0.18	178
October	1031J	One	John	Low	Yes	No	18.4	0.108	54.5	-0.6
July	1034J	One	John	High	Yes	No	20.5	0.154	132
September	1044J1	One	John	Low	Yes	Yes
December	1052J	One	John	High	Yes	No	20.4	0.105	46.8
July	1054J	One	John	Low	Yes	No	15	0.182	223
September	1061J1	One	John	High	Yes	Yes
August	1070J	One	John	High	Yes	No	6.32	0.0277	14.3	-0.6
September	1074J	One	John	High	Yes	No
August	1081J1	One	John	High	Yes	Yes	0.686	0.00257	-36.8	-5.4
December	1087J1	One	John	High	Yes	Yes	15.5	0.0976	101
October	1087J1	One	John	High	Yes	Yes	28.9	0.279	133	-0.8
December	1088J	One	John	High	Yes	No	19.8	0.108	60.1
October	1090J	One	John	High	Yes	No	19.3	0.119	59.8	-0.3
September	1093J	One	John	Low	Yes	No	17.5	0.0975	69.9	-0.7
August	1096J	One	John	Low	Yes	No	5.33	0.0263	50.6	-0.9
August	1098J1	One	John	Low	Yes	Yes	16	0.0817	39.5	-0.2
December	1101J1	One	John	Low	Yes	Yes	21.6	0.109	35.4
October	1101J1	One	John	Low	Yes	Yes	15.2	0.101	87.3	-0.5
August	2003J	Two	John	Low	Yes	No	9.61	0.0272	-180	-2.5
July	2022J1	Two	John	High	Yes	Yes	18.5	0.118	105
September	2026J1	Two	John	Low	Yes	Yes
October	2031J	Two	John	High	Yes	No	20.7	0.134	82.7	-0.8
September	2039J	Two	John	Low	Yes	No
September	2040J1	Two	John	High	Yes	Yes
July	2045J1	Two	John	Low	Yes	Yes	14.4	0.11	152
August	2048J1	Two	John	High	Yes	Yes	5.53	0.0262	44.8	-4.8
July	2055J	Two	John	Low	Yes	No	9.33	0.0804	180
July	2058J	Two	John	High	Yes	No	25.2	0.186	118
October	2060J	Two	John	High	Yes	No	17.4	0.0933	43.9	-0.3
December	2073J1	Two	John	Low	Yes	Yes	12.2	0.059	37.1
October	2073J1	Two	John	Low	Yes	Yes	21.4	0.139	87.5	-1.2
August	2080J	Two	John	High	Yes	No	7.97	0.00563	-1840	-4.5
October	2083J	Two	John	Low	Yes	No	21.9	0.138	76.9	-0.3
December	2085J	Two	John	Low	Yes	No	12.9	0.0724	87.2
December	2086J1	Two	John	High	Yes	Yes
August	2087J1	Two	John	Low	Yes	Yes	13.5	0.0672	35.1	-0.6
September	2099J	Two	John	High	Yes	No
July	3004J	Three	John	High	Yes	No	21.3	0.181	154
December	3006J	Three	John	Low	Yes	No	14.5	0.0775	65.1
September	3016J1	Three	John	Low	Yes	Yes
December	3020J1	Three	John	High	Yes	Yes
August	3028J	Three	John	High	Yes	No	1.66	-0.00894	669	-5.8
September	3031J1	Three	John	High	Yes	Yes
September	3037J	Three	John	High	Yes	No
July	3041J1	Three	John	High	Yes	Yes	30.7	0.212	117
July	3048J	Three	John	Low	Yes	No	22.3	0.162	124
December	3054J	Three	John	Low	Yes	No	16.9	0.113	25.5
August	3066J	Three	John	Low	Yes	No	0.831	0.01	252	-6.9
December	3068J	Three	John	High	Yes	No	14.7	0.0755	47.3
August	3076J1	Three	John	High	Yes	Yes	1.21	0.014	245	-5.4
December	3077J1	Three	John	Low	Yes	Yes	22.6	0.117	44.5
October	3077J1	Three	John	Low	Yes	Yes	18	0.179	185	-0.4
September	3080J	Three	John	Low	Yes	No
July	3087J1	Three	John	Low	Yes	Yes	10.7	0.0543	52.4
August	3093J1	Three	John	Low	Yes	Yes	0.993	0.0098	220	-3.8
October	3102J	Three	John	Low	Yes	No	19.7	0.109	51.4	-0.3
August	4010J	Four	John	Low	Yes	No	3.33	0.00879	-215	-8.3
September	4022J1	Four	John	High	Yes	Yes
September	4025J	Four	John	Low	Yes	No
July	4029J	Four	John	High	Yes	No	14.7	0.0728	36.3
July	4036J1	Four	John	High	Yes	Yes	11.6	0.056	38.6
July	4044J1	Four	John	Low	Yes	Yes	17.8	0.115	113
August	4049J1	Four	John	High	Yes	Yes
August	4052J	Four	John	High	Yes	No
August	4053J1	Four	John	Low	Yes	Yes	0.064	0.00216	335	-6.8
December	4061J1	Four	John	Low	Yes	Yes	15.2	0.0751	35.9
October	4061J1	Four	John	Low	Yes	Yes	35.6	0.237	90.4	-0.9
September	4064J	Four	John	High	Yes	No
September	4068J1	Four	John	Low	Yes	Yes
October	4069J	Four	John	Low	Yes	No	14.7	0.0756	34.3	-0.5
December	4070J	Four	John	High	Yes	No	27.1	0.151	61.3
July	4077J	Four	John	Low	Yes	No	18.9	0.139	135
December	4101J1	Four	John	High	Yes	Yes
October	4101J1	Four	John	High	Yes	Yes
December	1004L	One	Little	Low	Yes	No	15.7	0.11	45.7
December	1006L	One	Little	High	Yes	No	7.92	0.0646	84.8
July	1010L	One	Little	High	Yes	Yes	28.1	0.256	195
July	1013L	One	Little	High	Yes	No
August	1037L	One	Little	High	Yes	Yes	3.77	0.00602	-599	-2.4
July	1065L	One	Little	Low	Yes	Yes	13.5	0.0883	136
September	1068L	One	Little	Low	Yes	No	3.64	0.0853	310	-0.9
September	1075L	One	Little	High	Yes	No	4.61	0.0413	202	-1.8
September	1077L	One	Little	High	Yes	Yes
December	1078L	One	Little	High	Yes	Yes
October	1078L	One	Little	High	Yes	Yes				-0.9
July	1079L	One	Little	Low	Yes	No	19.7	0.157	168
September	1080L	One	Little	Low	Yes	Yes
October	1083L	One	Little	Low	Yes	No	20	0.124	93	-1.3
August	1085L	One	Little	Low	Yes	Yes				-2
August	1091L	One	Little	Low	Yes	No	18.4	0.104	87.2	-1
August	1092L	One	Little	High	Yes	No	21.2	0.141	129	-0.6
December	1095L	One	Little	Low	Yes	Yes	5.94	0.0613	224
October	1095L	One	Little	Low	Yes	Yes				-0.5
October	1100L	One	Little	High	Yes	No	17.7	0.111	95.3	-1.6
December	2001L	Two	Little	High	Yes	No	13.2	0.0882	130
October	2008L	Two	Little	Low	Yes	No	17.5	0.106	83.6	-0.5
July	2009L	Two	Little	Low	Yes	No	18.4	0.147	172
July	2019L	Two	Little	Low	Yes	Yes	10.9	0.0639	107
August	2023L	Two	Little	High	Yes	Yes	1.09	0.0082	171	-5.2
December	2033L	Two	Little	Low	Yes	Yes	23.8	0.131	75
October	2033L	Two	Little	Low	Yes	Yes	15.4	0.107	124	-0.7
September	2035L	Two	Little	Low	Yes	No				-2.6
August	2036L	Two	Little	Low	Yes	No	21	0.207	206	-1.4
October	2038L	Two	Little	Low	Yes	No	24.1	0.2	151	-1.5
December	2051L	Two	Little	Low	Yes	No	18.7	0.0854	23.2
July	2067L	Two	Little	High	Yes	No	21.1	0.121	88.3
October	2071L	Two	Little	High	Yes	No	17.3	0.144	161	-0.9
September	2074L	Two	Little	Low	Yes	Yes
September	2075L	Two	Little	High	Yes	Yes				-8
July	2076L	Two	Little	High	Yes	Yes	13.7	0.14	217
December	2078L	Two	Little	High	Yes	Yes
October	2078L	Two	Little	High	Yes	Yes				-2
August	2081L	Two	Little	Low	Yes	Yes	17.2	0.109	123	-1
September	2090L	Two	Little	High	Yes	No	0.219	0.0103	346	-1.5
August	2096L	Two	Little	High	Yes	No	17.6	0.11	112	-1.1
December	3002L	Three	Little	High	Yes	Yes
October	3002L	Three	Little	High	Yes	Yes				-1
October	3008L	Three	Little	Low	Yes	No	13.5	0.0991	135	-0.8
September	3011L	Three	Little	High	Yes	No	1.39	0.0211	275	-5.6
August	3013L	Three	Little	Low	Yes	Yes
August	3019L	Three	Little	Low	Yes	No	17.2	0.0965	83.9	-1.5
July	3032L	Three	Little	Low	Yes	No	31.6	0.213	115
September	3035L	Three	Little	Low	Yes	No	4.44	0.0311	152	-2
July	3043L	Three	Little	High	Yes	Yes	14.3	0.116	179
July	3058L	Three	Little	Low	Yes	Yes
December	3067L	Three	Little	Low	Yes	No	13.6	0.0957	141
December	3074L	Three	Little	Low	Yes	Yes	19.6	0.121	108
October	3074L	Three	Little	Low	Yes	Yes	23.7	0.155	105	-1.1
September	3075L	Three	Little	High	Yes	Yes
August	3079L	Three	Little	High	Yes	Yes	0.568	0.0191	334	-6.8
July	3091L	Three	Little	High	Yes	No	23.1	0.17	152
September	3095L	Three	Little	Low	Yes	Yes				-5.7
October	3096L	Three	Little	High	Yes	No	16.9	0.0976	73	-0.7
August	3098L	Three	Little	High	Yes	No	18.3	0.0976	71.2	-1.7
December	3101L	Three	Little	High	Yes	No	15	0.0934	114
July	4001L	Four	Little	High	Yes	Yes
July	4009L	Four	Little	High	Yes	No	32.8	0.194	89.5
September	4011L	Four	Little	Low	Yes	Yes
July	4012L	Four	Little	Low	Yes	No	33.7	0.323	190
July	4013L	Four	Little	Low	Yes	Yes	19.8	0.113	93.7
August	4016L	Four	Little	High	Yes	No	21.8	0.121	81.4	-0.8
September	4017L	Four	Little	High	Yes	No	1.39	0.00233	-549
September	4024L	Four	Little	Low	Yes	No	16.8	0.0925	76.2	-1.1
August	4028L	Four	Little	Low	Yes	No	16.4	0.102	117	-0.6
October	4030L	Four	Little	High	Yes	No	17.9	0.0802	-4.9	-0.8
October	4035L	Four	Little	Low	Yes	No	17.4	0.114	107	-1.5
December	4037L	Four	Little	Low	Yes	No	10.8	0.0836	166
December	4083L	Four	Little	Low	Yes	Yes
October	4083L	Four	Little	Low	Yes	Yes
December	4087L	Four	Little	High	Yes	No	13.9	0.0878	116
August	4088L	Four	Little	Low	Yes	Yes				-3.7
August	4091L	Four	Little	High	Yes	Yes	28.8	0.162	81.9	-0.8
September	4097L	Four	Little	High	Yes	Yes
December	4099L	Four	Little	High	Yes	Yes
July	1002S	One	Switch	Low	Yes	Yes	11	0.106	215
July	1011S	One	Switch	High	Yes	Yes
August	1017S	One	Switch	Low	Yes	Yes	-0.119	0.0192	393	-3.1
August	1019S	One	Switch	High	Yes	No	23	0.187	163	-1.2
August	1020S	One	Switch	High	Yes	Yes				-3.7
September	1024S	One	Switch	Low	Yes	Yes
July	1028S	One	Switch	Low	Yes	No	20.6	0.124	92.8
July	1033S	One	Switch	High	Yes	No	27.1	0.192	132
December	1035S	One	Switch	Low	Yes	Yes
October	1035S	One	Switch	Low	Yes	Yes
September	1036S	One	Switch	Low	Yes	No	22.9	0.185	164	-1.9
October	1041S	One	Switch	High	Yes	No	15.7	0.146	180	-0.6
July	1048S	One	Switch	High	Yes	Yes
August	1049S	One	Switch	Low	Yes	Yes	28.7	0.203	140	-0.4
December	1056S	One	Switch	Low	Yes	No
December	1058S	One	Switch	High	Yes	Yes
October	1058S	One	Switch	High	Yes	Yes	10.9	0.0695	108
September	1060S	One	Switch	High	Yes	Yes				-5.7
September	1069S	One	Switch	High	Yes	No	8.04	0.0369	31.6	-1.8
July	1089S	One	Switch	Low	Yes	Yes	17.9	0.144	173
July	1094S	One	Switch	High	Yes	No	37	0.251	105
September	1099S	One	Switch	High	Yes	Yes
December	2004S	Two	Switch	High	Yes	No	10.9	0.0602	81.5
December	2006S	Two	Switch	Low	Yes	Yes
October	2006S	Two	Switch	Low	Yes	Yes
December	2011S	Two	Switch	High	Yes	Yes
October	2011S	Two	Switch	High	Yes	Yes
December	2012S	Two	Switch	High	Yes	Yes
October	2012S	Two	Switch	High	Yes	Yes
December	2020S	Two	Switch	High	Yes	No	14	0.091	28.5
September	2027S	Two	Switch	High	Yes	No	4.88	0.0322	138	-2.4
August	2029S	Two	Switch	Low	Yes	No	33.6	0.132	-58.3	-1
December	2037S	Two	Switch	Low	Yes	Yes
October	2037S	Two	Switch	Low	Yes	Yes	6.64	0.044	119
October	2046S	Two	Switch	Low	Yes	No	24.8	0.227	165	-0.6
September	2050S	Two	Switch	High	Yes	Yes
October	2053S	Two	Switch	High	Yes	No	24.5	0.162	102	-0.6
July	2065S	Two	Switch	High	Yes	No	29.3	0.219	143
December	2068S	Two	Switch	High	Yes	Yes
October	2068S	Two	Switch	High	Yes	Yes
December	2070S	Two	Switch	High	Yes	No	10.1	0.0585	97.9
July	2094S	Two	Switch	High	Yes	Yes
July	2095S	Two	Switch	Low	Yes	No	33.3	0.259	155
August	2098S	Two	Switch	High	Yes	No	31.7	0.167	51.1	-0.8
October	2100S	Two	Switch	Low	Yes	No	24.5	0.154	85.4	-0.8
December	2101S	Two	Switch	Low	Yes	No	9.54	0.0515	77.6
August	2102S	Two	Switch	Low	Yes	Yes	0.387	0.0173	345	-1.7
September	3009S	Three	Switch	Low	Yes	Yes
August	3012S	Three	Switch	Low	Yes	No	22.3	0.135	100	-0.3
August	3025S	Three	Switch	High	Yes	Yes	7.18	0.00594	-1510	-6.8
October	3030S	Three	Switch	High	Yes	No	22.4	0.136	84.8	-0.6
September	3034S	Three	Switch	High	Yes	No	2.26	0.0133	111	-4.1
August	3040S	Three	Switch	Low	Yes	Yes	14.4	0.0768	70.6	-0.5
September	3047S	Three	Switch	Low	Yes	No	0.405	0.0107	321	-5.9
September	3052S	Three	Switch	Low	Yes	No	17.5	0.0745	-3.7	-0.9
October	3053S	Three	Switch	High	Yes	Yes
July	3056S	Three	Switch	Low	Yes	No	24.4	0.248	206
September	3061S	Three	Switch	Low	Yes	No	22.6	0.128	81.3	-1.2
August	3070S	Three	Switch	High	Yes	No	17	0.103	100	-0.7
September	3071S	Three	Switch	High	Yes	Yes
August	3083S	Three	Switch	High	Yes	Yes
December	3085S	Three	Switch	High	Yes	No	13.6	0.0772	84.9
September	3092S	Three	Switch	Low	Yes	Yes
December	3094S	Three	Switch	Low	Yes	No	9.77	0.0606	116
August	4004S	Four	Switch	Low	Yes	No	21.6	0.164	147	-0.6
December	4008S	Four	Switch	Low	Yes	Yes
October	4008S	Four	Switch	Low	Yes	Yes
July	4014S	Four	Switch	Low	Yes	Yes	26.3	0.122	23.9
August	4019S	Four	Switch	Low	Yes	No	21.1	0.133	113	-0.4
August	4026S	Four	Switch	High	Yes	No	28.6	0.195	123	-0.5
September	4038S	Four	Switch	High	Yes	No	-0.0319	0.00488	390
September	4050S	Four	Switch	Low	Yes	Yes
August	4056S	Four	Switch	High	Yes	Yes				-3.8
July	4073S	Four	Switch	High	Yes	No	32.1	0.336	197
October	4075S	Four	Switch	High	Yes	No	21	0.129	85	-0.9
December	4094S	Four	Switch	Low	Yes	No
October	4096S	Four	Switch	Low	Yes	No	34.5	0.35	174	-0.6
July	4100S	Four	Switch	Low	Yes	Yes	14.9	0.0941	119
