# Supplementary material for: Accelerated development in Johnsongrass seedlings (Sorghum halepense) suppresses the growth of native grasses through size-asymmetric competition
Source: PLoS One. 2017 May 3;12(5):e0176042. doi: 10.1371/journal.pone.0176042 (PMC5415093; doi:10.1371/journal.pone.0176042)
Supplement: S3 File — The first 6 columns contain treatment information. ‘ID’ is a unique plant identifier, ‘Species’ refers to the species for which data are shown. ‘Big’, ‘John’, ‘Little’ and ‘Switch’ refer to big bluestem, Johnsongrass, little bluestem and switchgrass, respectively. ‘Species B’ refers to the species combination, ‘Big’, ‘John’, ‘Little’ and ‘Switch’ refer to big bluestem, Johnsongrass, little bluestem and switchgrass, respectively, grown alone. Combinations of these species identifiers refer to the respective species grown together, where the first species name identifies the species for which the data are shown. For example, ‘JohnBig’ and ‘BigJohn’ refer to the same treatment in which a big bluestem target plant is grown with a Johnsongrass neighbor, but the first ‘Species B’ value indicates that Johnsongrass data are shown, the second ‘Species B’ value indicates that big bluestem data are shown. ‘Nitro’ refers to the fertilizer treatment, ‘Focal Spc.’ indicates whether the data are shown for the focal plant (‘Yes’) or the neighbor (‘No’), ‘Combo Pot’ indicates whether the treatment involves one plant grown alone (‘No’) or two plants grown together (‘Yes’). ‘SLA’ is the specific leaf area in g cm-2, ‘Leaf area’ is the total leaf area per plant in cm2, ‘N/area’ is the total leaf nitrogen density in g cm-2, the next three columns are the root weight in g, their % N content by mass and their total N content in g. The next three columns are the combined root weights of two plants in the competition treatment in g, their % N content by mass and their total N in g. The next three columns are the rhizome weight in g, their % N content by mass and their total N content in g. The next three columns are the stem weight in g, their % N content by mass and their total N content in g. The next three columns are the weight of senesced leaves in g, their % N content by mass and their total N content in g. The next three columns are the weights of green leaves in g, their % N content [file pone.0176042.s005.xlsx]

## Sheet: Sheet1
Id	Species	SpeciesB	Nitro	Focal Spc.	Combo Pot	SLA	Leaf area	N/area (mg/cm)	Root Wt	Roots Percent N	Roots total N	Combo Root Wt	Combo Roots Percent N	Combo Roots total N	Rhizome Wt	Rhiz Percent N	Rhiz total N	Stem Wt	Stem Percent N	Stem total N	Leaf (s) Wt	Leaf(s) Percent N	Leaf(s) total N	Leaf (g total) Wt	Leaf(g) Percent N	Leaf (g) total N	Reprod Wt	Repro Percent N	Repro total N
1003B	Big	Big	High	Yes	No	432.715	107.27	0.0150043	0.3609	1.32231	0.00477221						0	0.3012	1.67733	0.00505213			0	0.2479	2.61904	0.0064926			0
2062B	Big	Big	High	Yes	No	415.392	133.05	0.0263479	0.2049	1.89205	0.00387682						0	0.216	2.58277	0.00557878			0	0.3203	3.41701	0.0109447			0
3018B	Big	Big	High	Yes	No	340.825	75.97	0.0172349	0.23	1.70034	0.00391077						0	0.1938	1.94027	0.00376024			0	0.2229	2.63531	0.0058741			0
4015B	Big	Big	High	Yes	No	344.576	87.35	0.0205096	0.2558	1.79661	0.00459573						0	0.1749	2.70747	0.00473537			0	0.2535	2.78782	0.00706713			0
1062B	Big	Big	Low	Yes	No	383.774	52.27	0.00707525	0.1869	0.93449	0.00174656						0	0.1188	1.35704	0.00161216			0	0.1362	1.99361	0.0027153			0
2066B	Big	Big	Low	Yes	No	320.753	81.76	0.0178951	0.2806	1.04037	0.00291928						0	0.1265	1.57988	0.00199855			0	0.2549	2.25183	0.00573991			0
3003B	Big	Big	Low	Yes	No	272.899	76.63	0.0202516	0.2862	1.23705	0.00354044						0	0.1832	1.89008	0.00346263			0	0.2808	1.96818	0.00552665			0
4055B	Big	Big	Low	Yes	No	278.548	60.25	0.0174431	0.2399	1.08061	0.00259238						0	0.1205	1.30256	0.00156958			0	0.2163	2.2463	0.00485875			0
1034J	John	John	High	Yes	No	339.367	985.012	0.121857	1.9216	0.8552	0.0164335				0.4397	1.24972	0.005495	4.2673	1.51681	0.064727	0.2164	0.667215	0.00144385	2.9025	1.42478	0.0413541			0
2058J	John	John	High	Yes	No	366.117	799.599	0.00242689	1.8517	0.781269	0.0144668				0.1317	0.0406834	5.35801e-05	1.9806	0.743988	0.0147354			0	2.184	0.0406834	0.000888526			0
3004J	John	John	High	Yes	No	311.218	1172.11	0.16363	2.5932	0.678648	0.0175987						0	6.8577	0.410808	0.028172	0.1237	0.596607	0.000738003	3.7662	1.35215	0.0509246			0
4029J	John	John	High	Yes	No	268.311	743.33	0.193985	3.0657	1.04407	0.0320081				0.9966	0.0398038	0.000396684	3.1106	0.701917	0.0218338	0.0238	1.04183	0.000247955	2.7704	1.87874	0.0520485			0
1054J	John	John	Low	Yes	No	296.57	709.129	0.0790983	2.3415	0.58504	0.0136987				0.8396	0.924789	0.00776453	3.4299	1.99361	0.0683789	0.2123	0.664618	0.00141098	2.3911	0.981064	0.0234582			0
2055J	John	John	Low	Yes	No	307.905	690.477	0.0766366	1.6849	0.733264	0.0123548				0.046	2.2778	0.00104779	3.2763	0.361673	0.0118495	0.0154	0.741291	0.000114159	2.2425	1.05225	0.0235968			0
3048J	John	John	Low	Yes	No	265.219	472.328	0.114513	2.0945	0.835516	0.0174999				0.6055	0.0406658	0.000246232	2.3154	0.66148	0.0153159	0.0488	0.80447	0.000392581	1.7809	1.70538	0.0303711			0
4077J	John	John	Low	Yes	No	264.02	424.861	0.0783204	2.2189	0.751522	0.0166755				0.914	0.0407305	0.000372277	2.2795	0.424067	0.00966661	0.0574	0.659809	0.000378731	1.6092	1.28499	0.0206781			0
2067L	Little	Little	High	Yes	No	354.481	55.37	0.0144736	0.0828	2.16804	0.00179514						0	0.1294	2.48061	0.00320991			0	0.1562	3.28464	0.00513061			0
3091L	Little	Little	High	Yes	No	353.719	70.39	0.0157758	0.0982	2.08826	0.00205067						0	0.1309	1.987	0.00260098			0	0.199	2.80412	0.0055802			0
4009L	Little	Little	High	Yes	No	354.505	16.13	0.00349639	0.0389	2.032	0.000790449						0	0.0371	2.10568	0.000781209			0	0.0455	2.72415	0.00123949			0
1079L	Little	Little	Low	Yes	No	389.252	36.94	0.00515322	0.084	1.13162	0.000950565						0	0.077	1.4264	0.00109833			0	0.0949	2.1137	0.0020059			0
2009L	Little	Little	Low	Yes	No	423.571	11.86	0.00143536	0.0256	1.05209	0.000269334						0	0.034	1.18325	0.000402306			0	0.028	2.17135	0.000607977			0
3032L	Little	Little	Low	Yes	No	274.225	33.62	0.00813943	0.1721	1.04823	0.00180401						0	0.0522	0.958736	0.00050046			0	0.1226	1.82058	0.00223204			0
4012L	Little	Little	Low	Yes	No	369.809	65.9	0.0121319	0.1115	1.39673	0.00155735						0	0.1443	1.90701	0.00275181			0	0.1782	2.51767	0.00448649			0
1033S	Switch	Switch	High	Yes	No	415.431	75.65	0.0150479	0.0892	2.15227	0.00191982						0	0.1496	2.56165	0.00383223			0	0.1821	3.43294	0.00625138			0
1094S	Switch	Switch	High	Yes	No	408.122	93.46	0.0227325	0.0822	1.94753	0.00160087						0	0.2022	2.9548	0.00597461			0	0.229	4.05137	0.00927765			0
2065S	Switch	Switch	High	Yes	No	405.581	17.44	0.00437145	0.0133	1.79177	0.000238305						0	0.0272	3.35441	0.000912398			0	0.043	4.12321	0.00177298			0
4073S	Switch	Switch	High	Yes	No	368.748	102.77	0.032702	0.1263	2.62958	0.00332116						0	0.1851	3.09427	0.0057275			0	0.2787	4.32681	0.0120588			0
1028S	Switch	Switch	Low	Yes	No	346.777	104.38	0.0252283	0.2369	1.08105	0.00256101						0	0.2297	1.65139	0.00379325			0	0.301	2.90651	0.00874859			0
2095S	Switch	Switch	Low	Yes	No	416.974	11.3	0.00191348	0.0198	1.20464	0.000238519						0	0.0175	1.85497	0.00032462			0	0.0271	2.94418	0.000797872			0
3056S	Switch	Switch	Low	Yes	No	393.236	29.65	0.00604244	0.0514	1.25576	0.000645461				0.0056	2.82009	0.000157925	0.05533	2.05981	0.00113969			0	0.0754	3.15133	0.00237611			0
1005J2	John	JohnJohn	High	No	Yes										0.1682	1.43977	0.0024217	1.3653	0.463421	0.00632709			0	1.3118	0.987842	0.0129585			0
1010J	John	JohnLittle	High	No	Yes										0.4295	0.989269	0.00424891	3.5898	0.666521	0.0239268	0.0781	2.28037	0.00178097	2.414	1.08421	0.0261729			0
1011J	John	JohnSwitch	High	No	Yes										0.638	1.467	0.00935945	3.9262	0.376542	0.0147838	0.0115	0.533614	6.13656e-05	2.3533	1.37883	0.0324479	0.6637	1.35581	0.00899851
1027J	John	JohnBig	High	No	Yes										0.5065	1.30245	0.00659693	1.8137	0.513604	0.00931523	0.0165	1.06093	0.000175053	1.6086	2.11872	0.0340818			0
1048J	John	JohnSwitch	High	No	Yes										1.046	1.02899	0.0107633	5.2164	0.625513	0.0326293	0.0329	0.554951	0.000182579	3.7887	1.51681	0.0574675			0
2022J2	John	JohnJohn	High	No	Yes										0.4182	0.540169	0.00225899	2.9001	0.423139	0.0122714	0.012	0.0399053	4.78863e-06	2.2275	1.18244	0.0263388			0
2034J	John	JohnBig	High	No	Yes										2.537	0.0404207	0.00102547	6.4283	0.437252	0.0281079	0.0325	0.58879	0.000191357	3.8176	1.70545	0.0651072	0.544	1.53866	0.00837031
2076J	John	JohnLittle	High	No	Yes										0.028	1.47419	0.000412773	3.7125	0.322743	0.0119818	0.0617	1.13411	0.000699746	2.9112	1.49982	0.0436627			0
2094J	John	JohnSwitch	High	No	Yes										0.8426	0.0407895	0.000343692	3.1871	0.660407	0.0210478	0.0058	1.09137	6.32993e-05	2.5573	1.97948	0.0506212			0
3024J	John	JohnBig	High	No	Yes										0.2975	0.0407895	0.000121349	2.6415	0.422212	0.0111527	0.0103	0.687694	7.08325e-05	2.3621	1.33518	0.0315383			0
3041J2	John	JohnJohn	High	No	Yes												0	1.1782	0.8975	0.0105743			0	1.2019	1.85694	0.0223185			0
3043J	John	JohnLittle	High	No	Yes										0.1827	1.74791	0.00319343	3.8916	0.801845	0.0312046			0	3.2368	1.9522	0.0631887			0
4001J	John	JohnLittle	High	No	Yes										0.2938	0.833469	0.00244873	4.179	0.688916	0.0287898	0.1142	0.957815	0.00109382	2.4537	1.61028	0.0395114			0
4002J	John	JohnBig	High	No	Yes										0.6593	1.08446	0.00714987	3.2848	0.574365	0.0188667	0.0199	0.587129	0.000116839	2.3106	1.30659	0.0301901			0
4036J2	John	JohnJohn	High	No	Yes										0.2889	0.0400813	0.000115795	3.0987	0.497663	0.0154211	0.0276	0.907903	0.000250581	2.2508	1.37703	0.0309942			0
1002J	John	JohnSwitch	Low	No	Yes										0.3805	0.616007	0.00234391	3.0474	0.400007	0.0121898	0.0451	0.593738	0.000267776	2.0655	1.31599	0.0271818			0
1026J2	John	JohnJohn	Low	No	Yes												0	1.4646	0.482551	0.00706744	0.0178	0.482551	8.58941e-05	1.1234	1.30312	0.0146392			0
1065J	John	JohnLittle	Low	No	Yes										0.6508	0.87184	0.00567393	4.719	0.498996	0.0235476	0.2259	0.788196	0.00178053	2.9551	1.00739	0.0297693			0
1076J	John	JohnBig	Low	No	Yes												0	1.4793	0.279834	0.00413958	0.0058	0.686209	3.98001e-05	1.339	1.30776	0.0175109			0
1089J	John	JohnSwitch	Low	No	Yes										0.2675	0.801439	0.00214385	3.4276	0.406786	0.013943	0.0964	0.775078	0.000747175	2.16	1.38122	0.0298343			0
2019J	John	JohnLittle	Low	No	Yes										0.3355	0.791767	0.00265638	3.8568	0.321555	0.0124017	0.1264	0.924998	0.0011692	2.5475	1.14691	0.0292175			0
2024J	John	JohnBig	Low	No	Yes										0.8312	1.04714	0.00870384	1.9721	0.266452	0.00525471	0.0975	0.688248	0.000671041	1.3585	1.25363	0.0170305			0
2045J2	John	JohnJohn	Low	No	Yes										0.0078	1.09741	8.55978e-05	0.7111	0.355235	0.00252608	0.0096	1.07971	0.000103652	0.5677	1.28274	0.0072821			0
3005J	John	JohnBig	Low	No	Yes										0.8515	0.0406013	0.00034572	1.2482	0.357599	0.00446356	0.0291	0.631861	0.000183871	1.0143	1.40045	0.0142048			0
3087J2	John	JohnJohn	Low	No	Yes										0.178	0.0398714	7.09711e-05	0.9548	0.285291	0.00272396	0.0329	0.985073	0.000324089	0.7874	1.20485	0.00948699			0
4013J	John	JohnLittle	Low	No	Yes										0.2877	0.0401671	0.000115561	4.2892	0.607779	0.0260689	0.1854	1.10203	0.00204316	2.0557	1.39835	0.0287459			0
4014J	John	JohnSwitch	Low	No	Yes												0	3.2357	0.375301	0.0121436	0.0943	0.708608	0.000668218	0.7728	1.78229	0.0137735	0.8201	0.938823	0.00769929
4041J	John	JohnBig	Low	No	Yes												0	3.4558	0.440799	0.0152331	0.0329	0.514997	0.000169434	1.6762	1.48903	0.0249591			0
4044J2	John	JohnJohn	Low	No	Yes										0.6625	0.398916	0.00264282	0.4993	0.398916	0.00199179	0.0346	0.746516	0.000258294	0.4256	1.00178	0.00426359			0
4100J	John	JohnSwitch	Low	No	Yes										0.5704	0.0403339	0.000230064	2.2974	0.523662	0.0120306	0.0484	0.973554	0.0004712	1.6367	1.18708	0.0194289			0
1027B	Big	BigJohn	High	Yes	Yes	316.915	46.84	0.00996844	1027B			1.366	0.893795	0.0122092			0	0.0935	1.05216	0.000983765			0	0.1478	2.13745	0.00315915			0
2034B	Big	BigJohn	High	Yes	Yes	328.544	16.92	0.00247302	2034B			4.2897	0.646667	0.0277401			0	0.0192	1.11835	0.000214723			0	0.0515	1.57766	0.000812494			0
3024B	Big	BigJohn	High	Yes	Yes	273.378	12.22	0.00215285	3024B			1.4509	0.842377	0.0122221			0	0.0142	0.817016	0.000116016			0	0.0447	1.31665	0.000588542			0
4002B	Big	BigJohn	High	Yes	Yes	348.178	8.6	0.000778559	4002B			3.4352	0.817432	0.0280804			0	0.0101	0.628076	6.34357e-05			0	0.0247	1.09748	0.000271077			0
1076B	Big	BigJohn	Low	Yes	Yes	305.326	17.77	0.00218044	1076B			1.604	0.610856	0.00979813			0	0.0251	0.591286	0.000148413			0	0.0582	1.14389	0.000665747			0
2024B	Big	BigJohn	Low	Yes	Yes	332.64	16	0.00193006	2024B			1.5582	0.791981	0.0123406			0	0.0261	0.543219	0.00014178			0	0.0481	1.33475	0.000642017			0
3005B	Big	BigJohn	Low	Yes	Yes	394	7.88	0.000560844	3005B			1.2797	0.754341	0.00965331			0	0.011	0.673983	7.41382e-05			0	0.02	1.10486	0.000220973			0
4041B	Big	BigJohn	Low	Yes	Yes	296.711	4.51	0.000596316	4041B			3.2381	0.797285	0.0258169			0	0.0065	0.60283	3.91839e-05			0	0.0152	1.16403	0.000176933			0
1005J1	John	JohnJohn	High	Yes	Yes	300.333	457.617	0.0588415	1005J1			2.6253	0.650874	0.0170874	0.5132	0.780605	0.00400606	1.9522	0.492253	0.00960976	0.0273	1.14037	0.00031132	1.5237	1.15981	0.017672			0
2022J1	John	JohnJohn	High	Yes	Yes	332.367	442.048	0.0568391	2022J1			3.5275	0.691629	0.0243972	0.0432	0.632885	0.000273406	1.9192	0.375832	0.00721298	0.0231	0.642502	0.000148418	1.33	1.42041	0.0188914			0
3041J1	John	JohnJohn	High	Yes	Yes	372.192	253.24	0.0368674	3041J1			1.4448	0.993538	0.0143546	0.3661	0.0398827	0.00014601	0.5454	1.10537	0.00602867	0.0026	0.870117	2.2623e-05	0.6804	2.01672	0.0137217			0
4036J1	John	JohnJohn	High	Yes	Yes	231.18	207.091	0.0559528	4036J1			3.7292	0.92771	0.0345962	0.0426	1.74596	0.00074378	0.8908	0.550486	0.00490373	0.0415	0.827483	0.000343405	0.8958	1.44398	0.0129351			0
1026J1	John	JohnJohn	Low	Yes	Yes	365.438	434.067	0.0328131	1026J1			2.4109	0.677443	0.0163325	0.3604	1.31429	0.00473669	1.6003	0.389075	0.00622637	0.0442	0.685147	0.000302835	1.1878	1.00953	0.0119911			0
2045J1	John	JohnJohn	Low	Yes	Yes	326.936	419.982	0.0417495	2045J1			2.4964	0.631867	0.0157739	0.1405	1.03815	0.00145861	2.5018	0.326417	0.00816631	0.0466	0.6034	0.000281185	1.2846	1.06254	0.0136494			0
3087J1	John	JohnJohn	Low	Yes	Yes	271.517	409.529	0.0619437	3087J1			2.4713	0.73992	0.0182856	0.5745	0.0406013	0.000233255	1.8375	0.351348	0.00645602	0.0142	0.552295	7.84259e-05	1.5083	1.11508	0.0168188			0
4044J1	John	JohnJohn	Low	Yes	Yes	308.798	232.587	0.0354624	4044J1			1.9154	0.838941	0.0160691	0.5643	0.0400984	0.000226276	0.8231	0.516909	0.00425468	0.0131	0.883247	0.000115705	0.7532	1.4539	0.0109507			0
1010L	Little	LittleJohn	High	Yes	Yes	315.773	10.01	0.00108843	1010L			2.1027	0.72177	0.0151767			0	0.0204	0.637245	0.000129998			0	0.0317	1.08421	0.000343696			0
2076L	Little	LittleJohn	High	Yes	Yes	300.998	12.07	0.00157277	2076L			2.4127	0.790899	0.019082			0	0.0221	0.827798	0.000182943			0	0.0401	1.18055	0.0004734			0
3043L	Little	LittleJohn	High	Yes	Yes	273.391	6.37	0.00130142	3043L				0.827672	0.0210858			0	0.0138	1.15111	0.000158853			0	0.0233	1.52702	0.000355796			0
4001L	Little	LittleJohn	High	Yes	Yes	253.125	0.81	0.000159785	4001L			3.0764	0.759459	0.023364			0	0.0016	0.872051	1.39528e-05			0	0.0032	1.26393	4.04457e-05			0
1065L	Little	LittleJohn	Low	Yes	Yes	292.834	8.99	0.000876919	1065L			2.3331	0.601647	0.014037			0	0.0108	0.379781	4.10163e-05			0	0.0307	0.836454	0.000256791			0
2019L	Little	LittleJohn	Low	Yes	Yes	383.333	7.36	0.000498782	2019L			2.8101	0.725846	0.020397			0	0.0109	0.522896	5.69956e-05			0	0.0192	0.995833	0.0001912			0
4013L	Little	LittleJohn	Low	Yes	Yes	296.894	9.56	0.00136803	4013L			2.745	0.739743	0.0203059			0	0.0267	0.712642	0.000190275			0	0.0322	1.26137	0.000406161			0
1011S	Switch	SwitchJohn	High	Yes	Yes	672	3.36	0.000125013	1011S			2.8737	0.676842	0.0194504			0	0.0022	0.861149	1.89453e-05			0	0.005	1.68017	8.40086e-05			0
1048S	Switch	SwitchJohn	High	Yes	Yes	353.896	5.45	0.00066014	1048S			4.3504	0.719219	0.0312889			0	0.0037	0.861149	3.18625e-05			0	0.0154	1.51702	0.000233621			0
2094S	Switch	SwitchJohn	High	Yes	Yes	463.158	1.76	0.000131157	2094S			2.1963	0.800203	0.0175749			0	0.0013	0.861149	1.11949e-05			0	0.0038	1.59859	6.07466e-05			0
1002S	Switch	SwitchJohn	Low	Yes	Yes	343.678	2.99	0.000313061	1002S			2.0693	0.720645	0.0149123			0	0.0032	0.861149	2.75568e-05			0	0.0087	1.23669	0.000107592			0
1089S	Switch	SwitchJohn	Low	Yes	Yes	373.504	8.74	0.00106969	1089S			1.9937	0.781508	0.0155809			0	0.0111	0.729126	8.0933e-05			0	0.0234	1.7074	0.000399532			0
4014S	Switch	SwitchJohn	Low	Yes	Yes	326.48	20.96	0.00483621	4014S			2.1942	0.741985	0.0162806			0	0.0631	1.18834	0.000749843			0	0.0642	2.45938	0.00157892			0
4100S	Switch	SwitchJohn	Low	Yes	Yes	256.556	19.37	0.00423738	4100S			2.1312	0.75131	0.0160119			0	0.0448	0.665982	0.00029836			0	0.0755	1.4399	0.00108713			0
